# Supplementary material for: Bis[μ-5-(2-pyrid­yl)tetra­zolato]-κ3 N 1,N 5:N 2;κ3 N 2:N 1,N 5-bis­[triaqua­zinc(II)] bis­(trifluoro­acetate) monohydrate
Source: Acta Crystallogr Sect E Struct Rep Online. 2009 Jul 4;65(Pt 8):m871–2. doi: 10.1107/S1600536809025112 (PMC2977136; doi:10.1107/S1600536809025112)
Supplement: Supplementary file 1 [file e-65-0m871-sup1.cif]

##############################################################################
###                                                                        ###
###        Electronic paper (Acta Crystallographica Section E)             ###
###                                                                        ###
##############################################################################
#                                                                            #
# This CIF contains the data in a paper accepted for publication in Acta     #
# Crystallographica Section E. It conforms to the requirements of Notes      #
# for Authors for Section E, and has been peer reviewed under the auspices   #
# of the IUCr Commission on Journals.                                        #
#                                                                            #
# Full details of the Crystallographic Information File format               #
# are given in the paper "The Crystallographic Information File (CIF):       #
# a New Standard Archive File for Crystallography" by S. R. Hall, F. H.      #
# Allen and I. D. Brown [Acta Cryst. (1991), A47, 655-685].                  #
#                                                                            #
# The current version of the core CIF dictionary is obtainable from          #
# ftp://ftp.iucr.org/pub/cif_core.dic. The current version number is 2.4.    #
#                                                                            #
# Software is freely available for graphical display of the structure(s) in  #
# this CIF.  For information consult the CIF home page http://www.iucr.org/  #
# cif/home.html                                                              #
#                                                                            #
# This file may be used for bona fide research purposes within the           #
# scientific community so long as proper attribution is given to the journal # 
# article from which it was obtained.                                        #
#                                                                            #
##############################################################################
                                             
data_I
_audit_creation_method     SHELXL-97
_chemical_name_systematic
;
Bis[\m-5-(2-pyridyl)tetrazolato]-\k^3^N^1^,N^5^:N^2^;\k^3^N^2^:N^1^,N^5^-
bis[triaquazinc(II)] bis(trifluoroacetate) monohydrate
;
_chemical_name_common     ?
_chemical_formula_moiety     'C12 H20 N10 O6 Zn2 2+, 2(C2 F3 O2 -), H2 O '
_chemical_formula_sum     'C16 H22 F6 N10 O11 Zn2'
_chemical_formula_iupac     '[Zn2 (C6 H4 N5)2 (H2 O)6] (C2 F3 O2)2, H2 O'
_chemical_formula_weight     775.18
_chemical_melting_point     ?
_symmetry_cell_setting     orthorhombic
_symmetry_space_group_name_H-M     'P b c n'
_symmetry_space_group_name_Hall     '-P 2n 2ab'
loop_
    _symmetry_equiv_pos_as_xyz
    'x, y, z'
    '-x+1/2, -y+1/2, z+1/2'
    '-x, y, -z+1/2'
    'x+1/2, -y+1/2, -z'
    '-x, -y, -z'
    'x-1/2, y-1/2, -z-1/2'
    'x, -y, z-1/2'
    '-x-1/2, y-1/2, z'
_cell_length_a     9.1750(18)
_cell_length_b     14.722(3)
_cell_length_c     20.657(4)
_cell_angle_alpha     90.00
_cell_angle_beta     90.00
_cell_angle_gamma     90.00
_cell_volume     2790.3(10)
_cell_formula_units_Z     4
_cell_measurement_reflns_used     2470
_cell_measurement_theta_min     3.28
_cell_measurement_theta_max     27.48
_cell_measurement_temperature     298(2)
_exptl_crystal_description     Block
_exptl_crystal_colour     Colorless
_exptl_crystal_size_max     0.13
_exptl_crystal_size_mid     0.10
_exptl_crystal_size_min     0.10
_exptl_crystal_density_diffrn     1.845
_exptl_crystal_density_meas     ?
_exptl_crystal_density_method     'not measured'
_exptl_crystal_F_000     1560
_exptl_absorpt_coefficient_mu     1.832
_exptl_absorpt_correction_type     multi-scan
_exptl_absorpt_process_details     '(CrystalClear; Rigaku, 2005)'
_exptl_absorpt_correction_T_min     0.708
_exptl_absorpt_correction_T_max     0.833
_exptl_special_details
;
;
_diffrn_ambient_temperature     298(2)
_diffrn_radiation_type     MoK\a
_diffrn_radiation_wavelength     0.71073
_diffrn_radiation_source     'fine-focus sealed tube'
_diffrn_radiation_monochromator     graphite
_diffrn_measurement_device_type     'Rigaku Mercury2'
_diffrn_measurement_method     'CCD profile fitting'
_diffrn_detector_area_resol_mean     13.6612
_diffrn_reflns_number     27226
_diffrn_reflns_av_R_equivalents     0.0736
_diffrn_reflns_av_sigmaI/netI     0.0409
_diffrn_reflns_theta_min     3.28
_diffrn_reflns_theta_max     27.48
_diffrn_reflns_theta_full     27.48
_diffrn_measured_fraction_theta_max     0.998
_diffrn_measured_fraction_theta_full     0.998
_diffrn_reflns_limit_h_min     -11
_diffrn_reflns_limit_h_max     11
_diffrn_reflns_limit_k_min     -18
_diffrn_reflns_limit_k_max     19
_diffrn_reflns_limit_l_min     -26
_diffrn_reflns_limit_l_max     26
_diffrn_standards_number     ?
_diffrn_standards_interval_count     ?
_diffrn_standards_interval_time     ?
_diffrn_standards_decay_%     ?
_refine_special_details
;
 Refinement of F^2^ against ALL reflections.  The weighted R-factor wR and
 goodness of fit S are based on F^2^, conventional R-factors R are based
 on F, with F set to zero for negative F^2^. The threshold expression of
 F^2^ > 2sigma(F^2^) is used only for calculating R-factors(gt) etc. and is
 not relevant to the choice of reflections for refinement.  R-factors based
 on F^2^ are statistically about twice as large as those based on F, and R-
 factors based on ALL data will be even larger.
;
_reflns_number_total     3197
_reflns_number_gt     2470
_reflns_threshold_expression     I>2\s(I)
_refine_ls_structure_factor_coef     Fsqd
_refine_ls_matrix_type     full
_refine_ls_R_factor_all     0.0600
_refine_ls_R_factor_gt     0.0405
_refine_ls_wR_factor_gt     0.0827
_refine_ls_wR_factor_ref     0.0893
_refine_ls_goodness_of_fit_ref     1.116
_refine_ls_restrained_S_all     1.090
_refine_ls_number_reflns     3197
_refine_ls_number_parameters     253
_refine_ls_number_restraints     251
_refine_ls_hydrogen_treatment     mixed
_refine_ls_weighting_scheme     calc
_refine_ls_weighting_details
         'calc w=1/[\s^2^(Fo^2^)+(0.0331P)^2^+2.0898P] where P=(Fo^2^+2Fc^2^)/3'
_atom_sites_solution_hydrogens     geom
_atom_sites_solution_primary     direct
_atom_sites_solution_secondary     difmap
_refine_ls_shift/su_max     0.000
_refine_ls_shift/su_mean     0.000
_refine_diff_density_max     0.350
_refine_diff_density_min     -0.488
_refine_ls_extinction_method     none
_refine_ls_extinction_coef     ?
loop_
    _atom_type_symbol
    _atom_type_description
    _atom_type_scat_dispersion_real
    _atom_type_scat_dispersion_imag
    _atom_type_scat_source
    'C' 'C' 0.0033 0.0016
                         'International Tables Vol C Tables 4.2.6.8 and 6.1.1.4'
    'H' 'H' 0.0000 0.0000
                         'International Tables Vol C Tables 4.2.6.8 and 6.1.1.4'
    'N' 'N' 0.0061 0.0033
                         'International Tables Vol C Tables 4.2.6.8 and 6.1.1.4'
    'O' 'O' 0.0106 0.0060
                         'International Tables Vol C Tables 4.2.6.8 and 6.1.1.4'
    'Zn' 'Zn' 0.2839 1.4301
                         'International Tables Vol C Tables 4.2.6.8 and 6.1.1.4'
    'F' 'F' 0.0171 0.0103
                         'International Tables Vol C Tables 4.2.6.8 and 6.1.1.4'
_computing_data_collection     'CrystalClear (Rigaku, 2005)'
_computing_cell_refinement     'CrystalClear (Rigaku, 2005)'
_computing_data_reduction     'CrystalClear (Rigaku, 2005)'
_computing_structure_solution     'SHELXS97 (Sheldrick, 2008)'
_computing_structure_refinement     'SHELXL97 (Sheldrick, 2008)'
_computing_molecular_graphics     'SHELXTL (Sheldrick, 2008)'
_computing_publication_material     'SHELXTL (Sheldrick, 2008)'
loop_
    _atom_site_type_symbol
    _atom_site_label
    _atom_site_fract_x
    _atom_site_fract_y
    _atom_site_fract_z
    _atom_site_U_iso_or_equiv
    _atom_site_adp_type
    _atom_site_calc_flag
    _atom_site_refinement_flags
    _atom_site_occupancy
    _atom_site_disorder_assembly
    _atom_site_disorder_group
    Zn Zn1 0.56081(3) 0.12025(2) 0.447600(15) 0.02154(11) Uani d U 1 . .
    N N1 0.7732(3) 0.12660(15) 0.40077(12) 0.0269(5) Uani d U 1 . .
    N N5 0.6601(2) -0.00968(15) 0.47213(11) 0.0227(5) Uani d U 1 . .
    C C1 0.8615(3) 0.05501(18) 0.41119(13) 0.0242(6) Uani d U 1 . .
    C C3 1.0585(4) 0.1271(2) 0.35717(17) 0.0431(8) Uani d U 1 . .
    H H3 1.1547 0.1278 0.3430 0.052 Uiso calc R 1 . .
    C C2 1.0043(3) 0.0530(2) 0.39017(15) 0.0328(7) Uani d U 1 . .
    H H2 1.0628 0.0026 0.3981 0.039 Uiso calc R 1 . .
    C C4 0.9684(4) 0.1997(2) 0.34563(17) 0.0439(9) Uani d U 1 . .
    H H4 1.0023 0.2500 0.3228 0.053 Uiso calc R 1 . .
    C C5 0.8276(4) 0.1973(2) 0.36817(16) 0.0359(7) Uani d U 1 . .
    H H5 0.7675 0.2470 0.3604 0.043 Uiso calc R 1 . .
    N N2 0.8487(3) -0.10045(16) 0.46066(12) 0.0308(6) Uani d U 1 . .
    C C6 0.7937(3) -0.01880(18) 0.44738(13) 0.0232(6) Uani d U 1 . .
    N N3 0.7445(3) -0.14277(16) 0.49503(13) 0.0306(6) Uani d U 1 . .
    N N4 0.6325(2) -0.08873(15) 0.50152(11) 0.0234(5) Uani d U 1 . .
    O O1W 0.5000 0.1758(2) 0.2500 0.0401(8) Uani d SD 1 . .
    H H1W 0.563(3) 0.212(2) 0.241(2) 0.060 Uiso d D 1 . .
    O O4 0.3097(2) 0.29375(15) 0.31366(11) 0.0390(5) Uani d U 1 . .
    O O5 0.1974(3) 0.41373(15) 0.35629(11) 0.0439(6) Uani d U 1 . .
    C C7 0.2553(3) 0.3704(2) 0.31174(15) 0.0285(6) Uani d U 1 A .
    O O1 0.4894(3) 0.24792(13) 0.41823(11) 0.0339(5) Uani d DU 1 . .
    H H1WA 0.428(3) 0.260(2) 0.3893(14) 0.051 Uiso d D 1 . .
    H H1WB 0.522(4) 0.2972(16) 0.4296(18) 0.051 Uiso d D 1 . .
    O O2 0.6523(3) 0.18073(14) 0.52952(11) 0.0394(6) Uani d DU 1 . .
    H H2WA 0.670(4) 0.151(2) 0.5621(13) 0.059 Uiso d D 1 . .
    H H2WB 0.697(4) 0.2292(18) 0.5291(19) 0.059 Uiso d D 1 . .
    O O3 0.4655(3) 0.07205(15) 0.36187(11) 0.0382(6) Uani d DU 1 . .
    H H3WA 0.420(4) 0.0246(17) 0.3576(18) 0.057 Uiso d D 1 . .
    H H3WB 0.490(4) 0.089(2) 0.3263(12) 0.057 Uiso d D 1 . .
    C C8 0.2574(4) 0.4177(2) 0.24534(16) 0.0383(8) Uani d DU 1 . .
    F F1 0.3505(12) 0.3818(7) 0.2048(5) 0.067(2) Uani d PDU 0.56(3) A 1
    F F2 0.286(2) 0.5036(5) 0.2486(8) 0.099(4) Uani d PDU 0.56(3) A 1
    F F3 0.1294(9) 0.4106(11) 0.2175(6) 0.101(4) Uani d PDU 0.56(3) A 1
    F F1' 0.3771(14) 0.4040(15) 0.2124(8) 0.114(5) Uani d PDU 0.44(3) A 2
    F F2' 0.241(2) 0.5056(6) 0.2495(9) 0.081(4) Uani d PDU 0.44(3) A 2
    F F3' 0.1517(15) 0.3909(10) 0.2077(8) 0.081(4) Uani d PDU 0.44(3) A 2
loop_
    _atom_site_aniso_label
    _atom_site_aniso_U_11
    _atom_site_aniso_U_22
    _atom_site_aniso_U_33
    _atom_site_aniso_U_12
    _atom_site_aniso_U_13
    _atom_site_aniso_U_23
    Zn1 0.02240(17) 0.01646(16) 0.02576(18) -0.00013(13) 0.00141(14) 0.00342(13)
    N1 0.0262(12) 0.0216(12) 0.0329(13) -0.0012(10) 0.0054(10) 0.0065(10)
    N5 0.0239(12) 0.0162(11) 0.0281(12) 0.0025(9) 0.0040(10) 0.0033(9)
    C1 0.0240(15) 0.0228(14) 0.0258(15) -0.0029(12) 0.0039(12) -0.0014(11)
    C3 0.0308(17) 0.046(2) 0.052(2) -0.0089(16) 0.0140(16) -0.0024(16)
    C2 0.0266(15) 0.0314(16) 0.0406(19) 0.0002(14) 0.0058(14) -0.0002(14)
    C4 0.041(2) 0.0367(18) 0.054(2) -0.0119(15) 0.0144(17) 0.0106(16)
    C5 0.0365(17) 0.0273(16) 0.0438(19) -0.0011(14) 0.0071(15) 0.0111(14)
    N2 0.0278(13) 0.0239(13) 0.0406(15) 0.0073(10) 0.0087(11) 0.0063(10)
    C6 0.0227(14) 0.0217(13) 0.0251(14) 0.0026(11) 0.0024(12) -0.0013(11)
    N3 0.0323(14) 0.0203(12) 0.0394(15) 0.0073(11) 0.0085(12) 0.0063(11)
    N4 0.0236(12) 0.0166(11) 0.0301(13) 0.0023(10) 0.0024(10) 0.0026(9)
    O1W 0.054(2) 0.0308(18) 0.0356(19) 0.000 0.0115(17) 0.000
    O4 0.0455(14) 0.0298(11) 0.0418(13) 0.0104(10) 0.0031(11) 0.0040(10)
    O5 0.0642(16) 0.0362(12) 0.0314(12) 0.0172(12) 0.0148(11) 0.0070(10)
    C7 0.0260(15) 0.0286(16) 0.0311(15) -0.0017(12) -0.0020(13) 0.0027(13)
    O1 0.0426(13) 0.0163(10) 0.0428(14) -0.0028(10) -0.0170(11) 0.0042(9)
    O2 0.0622(16) 0.0264(12) 0.0296(12) -0.0194(11) -0.0146(12) 0.0060(9)
    O3 0.0556(16) 0.0317(12) 0.0272(12) -0.0181(11) -0.0036(11) -0.0010(10)
    C8 0.046(2) 0.0387(18) 0.0302(18) 0.0042(16) 0.0016(15) 0.0037(15)
    F1 0.114(6) 0.055(4) 0.032(3) 0.011(3) 0.026(3) -0.003(3)
    F2 0.204(11) 0.037(4) 0.055(6) -0.035(5) 0.039(6) 0.006(4)
    F3 0.061(4) 0.169(10) 0.073(6) 0.012(5) -0.030(3) 0.057(6)
    F1' 0.072(6) 0.177(13) 0.093(10) 0.055(7) 0.056(6) 0.088(8)
    F2' 0.175(11) 0.033(4) 0.035(6) 0.015(5) -0.010(7) 0.011(4)
    F3' 0.129(8) 0.066(5) 0.048(5) -0.017(6) -0.038(6) -0.018(4)
_geom_special_details
;
 All esds (except the esd in the dihedral angle between two l.s. planes)
 are estimated using the full covariance matrix.  The cell esds are taken
 into account individually in the estimation of esds in distances, angles
 and torsion angles; correlations between esds in cell parameters are only
 used when they are defined by crystal symmetry.  An approximate (isotropic)
 treatment of cell esds is used for estimating esds involving l.s. planes.
;
loop_
    _geom_bond_atom_site_label_1
    _geom_bond_atom_site_label_2
    _geom_bond_site_symmetry_2
    _geom_bond_distance
    _geom_bond_publ_flag
    Zn1 O1 . 2.081(2) ?
    Zn1 O2 . 2.088(2) ?
    Zn1 O3 . 2.098(2) ?
    Zn1 N4 5_656 2.113(2) ?
    Zn1 N1 . 2.177(2) ?
    Zn1 N5 . 2.179(2) ?
    N1 C5 . 1.336(4) ?
    N1 C1 . 1.347(3) ?
    N5 C6 . 1.335(3) ?
    N5 N4 . 1.337(3) ?
    C1 C2 . 1.380(4) ?
    C1 C6 . 1.459(4) ?
    C3 C4 . 1.373(5) ?
    C3 C2 . 1.379(4) ?
    C3 H3 . 0.9300 ?
    C2 H2 . 0.9300 ?
    C4 C5 . 1.374(4) ?
    C4 H4 . 0.9300 ?
    C5 H5 . 0.9300 ?
    N2 C6 . 1.332(4) ?
    N2 N3 . 1.344(3) ?
    N3 N4 . 1.307(3) ?
    N4 Zn1 5_656 2.113(2) ?
    O1W H1W . 0.809(18) ?
    O4 C7 . 1.235(3) ?
    O5 C7 . 1.239(4) ?
    C7 C8 . 1.538(4) ?
    O1 H1WA . 0.842(18) ?
    O1 H1WB . 0.818(18) ?
    O2 H2WA . 0.815(18) ?
    O2 H2WB . 0.825(18) ?
    O3 H3WA . 0.818(18) ?
    O3 H3WB . 0.809(18) ?
    C8 F2 . 1.294(8) ?
    C8 F3' . 1.304(9) ?
    C8 F2' . 1.306(9) ?
    C8 F1' . 1.307(9) ?
    C8 F1 . 1.308(7) ?
    C8 F3 . 1.312(7) ?
loop_
    _geom_angle_atom_site_label_1
    _geom_angle_atom_site_label_2
    _geom_angle_atom_site_label_3
    _geom_angle_site_symmetry_1
    _geom_angle_site_symmetry_3
    _geom_angle
    _geom_angle_publ_flag
    O1 Zn1 O2 . . 88.72(9) ?
    O1 Zn1 O3 . . 85.89(9) ?
    O2 Zn1 O3 . . 174.52(9) ?
    O1 Zn1 N4 . 5_656 94.53(9) ?
    O2 Zn1 N4 . 5_656 91.59(9) ?
    O3 Zn1 N4 . 5_656 89.76(9) ?
    O1 Zn1 N1 . . 96.52(9) ?
    O2 Zn1 N1 . . 88.98(10) ?
    O3 Zn1 N1 . . 90.71(10) ?
    N4 Zn1 N1 5_656 . 168.94(9) ?
    O1 Zn1 N5 . . 173.03(9) ?
    O2 Zn1 N5 . . 91.03(9) ?
    O3 Zn1 N5 . . 94.22(9) ?
    N4 Zn1 N5 5_656 . 92.44(8) ?
    N1 Zn1 N5 . . 76.51(8) ?
    C5 N1 C1 . . 117.7(2) ?
    C5 N1 Zn1 . . 126.3(2) ?
    C1 N1 Zn1 . . 115.72(17) ?
    C6 N5 N4 . . 105.1(2) ?
    C6 N5 Zn1 . . 112.54(17) ?
    N4 N5 Zn1 . . 142.25(17) ?
    N1 C1 C2 . . 122.5(3) ?
    N1 C1 C6 . . 114.1(2) ?
    C2 C1 C6 . . 123.4(3) ?
    C4 C3 C2 . . 119.0(3) ?
    C4 C3 H3 . . 120.5 ?
    C2 C3 H3 . . 120.5 ?
    C3 C2 C1 . . 118.7(3) ?
    C3 C2 H2 . . 120.6 ?
    C1 C2 H2 . . 120.6 ?
    C3 C4 C5 . . 119.1(3) ?
    C3 C4 H4 . . 120.4 ?
    C5 C4 H4 . . 120.4 ?
    N1 C5 C4 . . 122.8(3) ?
    N1 C5 H5 . . 118.6 ?
    C4 C5 H5 . . 118.6 ?
    C6 N2 N3 . . 104.9(2) ?
    N2 C6 N5 . . 111.1(2) ?
    N2 C6 C1 . . 128.0(2) ?
    N5 C6 C1 . . 120.9(2) ?
    N4 N3 N2 . . 109.4(2) ?
    N3 N4 N5 . . 109.5(2) ?
    N3 N4 Zn1 . 5_656 125.28(17) ?
    N5 N4 Zn1 . 5_656 125.18(17) ?
    O4 C7 O5 . . 128.3(3) ?
    O4 C7 C8 . . 115.9(3) ?
    O5 C7 C8 . . 115.8(3) ?
    Zn1 O1 H1WA . . 128(3) ?
    Zn1 O1 H1WB . . 127(3) ?
    H1WA O1 H1WB . . 105(4) ?
    Zn1 O2 H2WA . . 121(3) ?
    Zn1 O2 H2WB . . 124(3) ?
    H2WA O2 H2WB . . 112(4) ?
    Zn1 O3 H3WA . . 126(3) ?
    Zn1 O3 H3WB . . 123(3) ?
    H3WA O3 H3WB . . 108(4) ?
    F2 C8 F3' . . 118.4(11) ?
    F3' C8 F2' . . 104.6(8) ?
    F2 C8 F1' . . 90.5(13) ?
    F3' C8 F1' . . 105.5(8) ?
    F2' C8 F1' . . 106.5(9) ?
    F2 C8 F1 . . 107.3(8) ?
    F3' C8 F1 . . 88.9(9) ?
    F2' C8 F1 . . 121.2(12) ?
    F2 C8 F3 . . 106.3(8) ?
    F2' C8 F3 . . 90.2(11) ?
    F1' C8 F3 . . 120.8(10) ?
    F1 C8 F3 . . 105.8(6) ?
    F2 C8 C7 . . 113.5(8) ?
    F3' C8 C7 . . 112.7(9) ?
    F2' C8 C7 . . 112.8(8) ?
    F1' C8 C7 . . 113.9(8) ?
    F1 C8 C7 . . 113.4(6) ?
    F3 C8 C7 . . 110.1(6) ?
loop_
    _geom_hbond_atom_site_label_D
    _geom_hbond_atom_site_label_H
    _geom_hbond_atom_site_label_A
    _geom_hbond_site_symmetry_A
    _geom_hbond_distance_DH
    _geom_hbond_distance_HA
    _geom_hbond_distance_DA
    _geom_hbond_angle_DHA
    O3 H3WB O1W . 0.809(18) 2.03(2) 2.788(3) 156(4)
    O1 H1WA O4 . 0.842(18) 1.965(19) 2.800(3) 171(4)
    O3 H3WA O5 8_655 0.818(18) 1.956(19) 2.771(3) 174(4)
    O2 H2WB N3 8_765 0.825(18) 2.08(2) 2.856(3) 156(4)
    O2 H2WA O5 4_556 0.815(18) 1.956(19) 2.769(3) 175(4)
    O1 H1WB N2 8_765 0.818(18) 2.02(2) 2.821(3) 165(4)
    O1W H1W O4 3_655 0.809(18) 2.02(2) 2.791(3) 158(4)
data_global
_journal_date_recd_electronic     2009-06-26
_journal_date_accepted     2009-06-29
_journal_name_full     'Acta Crystallographica, Section E'
_journal_year     2009
_journal_volume     65
_journal_issue      8
_journal_page_first     m871
_journal_page_last     m872
_journal_paper_category     QM
_journal_coeditor_code     ZL2226
_publ_contact_author_name     'Li Zhang'
_publ_contact_author_address
;
Ordered Matter Science Research Center, College of Chemistry and Chemical
Engineering, Southeast UniVersity,
Nanjing 210096, P. R. China
;
_publ_contact_author_email     fudavid88@yahoo.com.cn
_publ_contact_author_fax     '86-25-52090626'
_publ_contact_author_phone     '86-25-52090626'
_publ_section_title
;\
Bis[\m-5-(2-pyridyl)tetrazolato]-\k^3^<i>N</i>^1^,<i>N</i>^5^:<i>N</i>^2^;\
\k^3^<i>N</i>^2^:<i>N</i>^1^,<i>N</i>^5^-bis[triaquazinc(II)]
bis(trifluoroacetate) monohydrate
;
loop_
    _publ_author_name
    _publ_author_footnote
    _publ_author_address
    'Li Zhang' .
;
Ordered Matter Science Research Center
College of Chemistry and Chemical Engineering
Southeast University
Nanjing 210096
People's Republic of China
;
