# Supplementary material for: Bis[μ-5-(2-pyrid­yl)tetra­zolato]-κ3 N 1,N 5:N 2;κ3 N 2:N 1,N 5-bis­[triaqua­zinc(II)] bis­(trifluoro­acetate) monohydrate
Source: Acta Crystallogr Sect E Struct Rep Online. 2009 Jul 4;65(Pt 8):m871–2. doi: 10.1107/S1600536809025112 (PMC2977136; doi:10.1107/S1600536809025112)
Supplement: Supplementary file 2 [file e-65-0m871-Isup2.hkl]

# 
# h,k,l, Fc-squared, Fo-squared, sigma(Fo-squared) and status flag 
# 
data_I
_shelx_title ' 1 in Pbcn' 
_shelx_refln_list_code          4 
_shelx_F_calc_maximum      359.04 
_exptl_crystal_F_000      1560.00 
_reflns_d_resolution_high  0.7701 
 
loop_ 
 _symmetry_equiv_pos_as_xyz 
 'x, y, z' 
 '-x+1/2, -y+1/2, z+1/2' 
 '-x, y, -z+1/2' 
 'x+1/2, -y+1/2, -z' 
 '-x, -y, -z' 
 'x-1/2, y-1/2, -z-1/2' 
 'x, -y, z-1/2' 
 '-x-1/2, y-1/2, z' 
 
_cell_length_a     9.1750 
_cell_length_b    14.7224 
_cell_length_c    20.6567 
_cell_angle_alpha  90.000 
_cell_angle_beta   90.000 
_cell_angle_gamma  90.000 
 
_shelx_F_squared_multiplier     1.000 
 
loop_ 
 _refln_index_h 
 _refln_index_k 
 _refln_index_l 
 _refln_F_squared_calc 
 _refln_F_squared_meas 
 _refln_F_squared_sigma 
 _refln_observed_status 
   2   0   0     1141.15     1583.11     66.93 o 
   4   0   0     5887.64     6346.88    155.26 o 
   6   0   0       74.91       76.74     36.47 o 
   8   0   0     2294.22     2415.98    133.41 o 
  10   0   0     6265.75     5800.05    299.51 o 
   3   1   0     3964.24     4003.65    134.43 o 
   5   1   0     3493.17     3655.66     80.03 o 
   7   1   0     2505.36     2406.55     86.97 o 
   9   1   0     5051.01     5057.83    199.87 o 
  11   1   0      215.13      136.66     60.99 o 
   2   2   0    10049.70    10196.33     98.60 o 
   4   2   0     2375.53     2724.37     63.08 o 
   6   2   0      411.93      369.15     29.92 o 
   8   2   0       54.50       81.82     31.25 o 
  10   2   0      119.38       77.84     44.31 o 
   1   3   0    10609.30    10361.50    219.87 o 
   3   3   0     6061.59     6440.39     83.82 o 
   5   3   0     1788.91     1761.85     53.96 o 
   7   3   0     2407.19     2407.83     81.03 o 
   9   3   0      397.13      519.48     52.39 o 
  11   3   0      174.13      122.70     75.70 o 
   0   4   0   101184.30    78596.28   1964.51 o 
   2   4   0     2058.30     1993.07     29.96 o 
   4   4   0     1091.51     1082.01     41.14 o 
   6   4   0    18153.97    17789.89    461.87 o 
   8   4   0     3758.75     3798.77    133.69 o 
  10   4   0     6801.08     6772.72    322.59 o 
   1   5   0    30442.60    29385.63    412.64 o 
   3   5   0     2664.45     2578.83     49.16 o 
   5   5   0       32.88       40.24     20.02 o 
   7   5   0    10197.39     9979.08    316.58 o 
   9   5   0     2579.09     2577.57    155.02 o 
  11   5   0      135.42      137.60     69.10 o 
   0   6   0    11689.60    11331.31    271.92 o 
   2   6   0    12718.47    13201.59    177.48 o 
   4   6   0      246.30      211.10     28.85 o 
   6   6   0       13.01       18.22     23.65 o 
   8   6   0      213.26       94.77     52.08 o 
  10   6   0       57.76      146.22     80.02 o 
   1   7   0     5138.65     5259.94     88.01 o 
   3   7   0      238.34      217.81     18.17 o 
   5   7   0      229.07      269.41     41.34 o 
   7   7   0      274.66      347.47     59.89 o 
   9   7   0     2353.42     2520.22    178.99 o 
  11   7   0        6.26      -22.56     63.69 o 
   0   8   0    39730.20    36725.98   3541.13 o 
   2   8   0      686.73      556.98     32.09 o 
   4   8   0     1892.41     1951.64    105.02 o 
   6   8   0    11906.03    12421.58    419.41 o 
   8   8   0     5377.24     5115.67    270.20 o 
  10   8   0     2569.74     2701.03    196.17 o 
   1   9   0     7825.02     8078.91    152.30 o 
   3   9   0     4050.91     3867.69     78.67 o 
   5   9   0     3593.26     3842.34    191.73 o 
   7   9   0     1322.02     1254.66    115.16 o 
   9   9   0     2271.32     2242.01    169.43 o 
   0  10   0    17524.92    17900.24    484.32 o 
   2  10   0     2329.93     2337.63     70.88 o 
   4  10   0     4417.55     4295.95    169.66 o 
   6  10   0       80.43      153.18     58.65 o 
   8  10   0     2504.68     2298.14    162.63 o 
  10  10   0      384.23      518.07    129.24 o 
   1  11   0       55.52       69.23     21.15 o 
   3  11   0     2519.56     2379.13     94.16 o 
   5  11   0      539.18      649.74     71.27 o 
   7  11   0     1623.03     1863.41    146.92 o 
   9  11   0      640.31      659.42    179.87 o 
   0  12   0     5586.86     5531.77    203.92 o 
   2  12   0     3692.53     3663.75    102.16 o 
   4  12   0      114.92      105.76     46.82 o 
   6  12   0     4803.52     5038.93    257.24 o 
   8  12   0     3806.50     3592.01    225.49 o 
   1  13   0     1748.39     1795.39     77.01 o 
   3  13   0     2664.85     2771.60    148.26 o 
   5  13   0     2563.75     2531.75    158.75 o 
   7  13   0     2999.10     3081.16    200.92 o 
   0  14   0      315.77      501.01     86.44 o 
   2  14   0     4248.74     3955.50    151.43 o 
   4  14   0      572.67      712.19     91.59 o 
   6  14   0       96.69       80.40     60.12 o 
   8  14   0      195.02      147.15     79.94 o 
   1  15   0       38.97       68.75     34.44 o 
   3  15   0      462.19      674.17     93.79 o 
   5  15   0      598.27      817.85    182.68 o 
   7  15   0       88.27      121.81     91.74 o 
   0  16   0    12589.79    12043.54    662.40 o 
   2  16   0     3330.14     3324.17    190.25 o 
   4  16   0      760.58      893.83    115.46 o 
   6  16   0      422.63      556.37    103.11 o 
   1  17   0     3817.01     3791.22    212.72 o 
   3  17   0      776.73      892.85    113.18 o 
   5  17   0       18.40      -76.44     76.44 o 
   0  18   0       47.39      236.87    210.55 o 
   2  18   0      811.49      824.32    141.24 o 
   4  18   0      273.79      187.48    111.31 o 
   1  19   0      957.81      930.37    215.24 o 
   2   1   1     9170.38     9240.18    122.76 o 
   3   1   1     2712.16     2561.12     32.75 o 
   4   1   1     9586.00     9730.96    109.53 o 
   5   1   1       82.53      103.57     17.15 o 
   6   1   1     1517.30     1554.44     36.72 o 
   7   1   1      226.40      281.25     23.52 o 
   8   1   1       79.52       61.91     19.41 o 
   9   1   1       48.89      143.24     42.17 o 
  10   1   1     1793.15     1763.10     82.18 o 
  11   1   1        1.55       34.24     40.94 o 
   1   2   1     5577.22     5465.15     71.88 o 
   2   2   1    62116.15    54616.01    461.08 o 
   3   2   1     9808.08     9611.74    102.83 o 
   4   2   1     5198.99     5339.29     68.15 o 
   5   2   1    16754.67    16454.75    227.26 o 
   6   2   1      397.52      327.50     22.37 o 
   7   2   1     3109.91     3056.54     83.54 o 
   8   2   1     1736.94     1864.13     54.94 o 
   9   2   1     1553.79     1623.55     56.15 o 
  10   2   1      169.49      226.50     36.06 o 
  11   2   1     1440.13     1232.03     91.16 o 
   1   3   1      248.88      241.54      6.98 o 
   2   3   1     9723.09     9678.26    135.44 o 
   3   3   1     3209.01     3428.29     44.45 o 
   4   3   1    10615.16    10328.45    130.35 o 
   5   3   1     1772.10     1748.72     57.02 o 
   6   3   1    11234.40    11462.82    177.43 o 
   7   3   1      554.87      647.33     32.02 o 
   8   3   1       81.45      122.27     19.89 o 
   9   3   1      752.26      910.91     52.38 o 
  10   3   1     2008.74     1767.97     86.32 o 
  11   3   1      143.16       87.10     47.52 o 
   0   4   1     2507.25     2559.81     36.93 o 
   1   4   1     9186.58     9285.61    142.55 o 
   2   4   1     1516.38     1535.59     20.32 o 
   3   4   1     1287.90     1352.56     38.49 o 
   4   4   1       57.78       74.10     13.21 o 
   5   4   1     2994.05     3079.35     48.56 o 
   6   4   1       16.24        2.65     13.86 o 
   7   4   1      652.95      698.56     30.31 o 
   8   4   1       68.26      148.87     34.52 o 
   9   4   1      188.56      246.50     38.29 o 
  10   4   1        1.40        9.99     35.43 o 
  11   4   1       48.10       66.80     47.43 o 
   1   5   1      128.16      161.43      8.13 o 
   2   5   1    20504.73    20849.31    260.85 o 
   3   5   1      120.05      109.32     12.90 o 
   4   5   1    12178.05    11931.63    194.52 o 
   5   5   1      207.58      232.59     21.34 o 
   6   5   1      755.30      751.56     24.38 o 
   7   5   1       18.75       70.30     35.48 o 
   8   5   1     1798.78     1733.07     69.32 o 
   9   5   1       94.05      259.20     72.26 o 
  10   5   1      603.41      643.11     66.81 o 
  11   5   1        2.62       93.68     51.11 o 
   0   6   1      693.30      686.72     20.02 o 
   1   6   1       28.87       29.03      6.67 o 
   2   6   1      117.16      145.63     14.68 o 
   3   6   1     9551.65     8600.33     79.28 o 
   4   6   1        3.67       21.46     12.49 o 
   5   6   1    22550.04    20900.04    436.95 o 
   6   6   1     2204.12     1959.57     56.85 o 
   7   6   1     1192.74     1194.91     63.24 o 
   8   6   1     2943.96     3070.79    114.71 o 
   9   6   1     1046.33     1006.74     77.16 o 
  10   6   1       42.83       45.97     46.34 o 
  11   6   1      804.12      911.24     99.01 o 
   1   7   1     3468.14     3578.23     59.43 o 
   2   7   1     8995.00     9324.98    105.93 o 
   3   7   1      721.38      661.64     22.10 o 
   4   7   1    10366.01     9871.83    142.28 o 
   5   7   1      285.90      255.20     16.97 o 
   6   7   1     3115.42     2885.51     76.91 o 
   7   7   1       11.33        4.92     27.13 o 
   8   7   1      397.72      493.49     51.74 o 
   9   7   1      336.64      455.87     71.27 o 
  10   7   1     1881.21     1924.36    130.20 o 
  11   7   1       46.00       52.62     52.05 o 
   0   8   1     4514.94     4742.69     91.87 o 
   1   8   1      728.72      719.73     29.28 o 
   2   8   1     2969.32     3131.78     46.56 o 
   3   8   1      657.20      763.04     19.04 o 
   4   8   1       14.33       12.88     10.95 o 
   5   8   1     3761.26     3543.25    118.87 o 
   6   8   1      176.91      231.21     34.92 o 
   7   8   1      290.55      321.84     43.59 o 
   8   8   1      218.86      339.09     49.67 o 
   9   8   1      499.47      396.94     59.73 o 
  10   8   1       70.83       53.28     49.52 o 
   1   9   1      424.22      454.90     19.79 o 
   2   9   1     2183.87     2263.06     44.69 o 
   3   9   1       21.29       38.40     20.93 o 
   4   9   1     5345.70     5360.91     95.54 o 
   5   9   1        1.41       -7.52     24.04 o 
   6   9   1     1652.29     1704.00     76.93 o 
   7   9   1        5.69       29.27     36.88 o 
   8   9   1       23.09        9.01     33.63 o 
   9   9   1       51.87       63.18     42.23 o 
  10   9   1      293.64      436.58     82.32 o 
   0  10   1      776.07      680.48     52.91 o 
   1  10   1      220.04      270.63     24.62 o 
   2  10   1       12.33       -5.31     12.40 o 
   3  10   1    10745.16    10493.87    160.92 o 
   4  10   1        0.81       57.08     26.41 o 
   5  10   1    11694.94    11778.97    291.44 o 
   6  10   1     1608.22     1780.07     85.39 o 
   7  10   1      291.13      364.77     51.99 o 
   8  10   1      651.73      925.80     96.95 o 
   9  10   1       49.68       -7.96     38.40 o 
  10  10   1      176.74      116.07     62.00 o 
   1  11   1       68.37       57.76     20.79 o 
   2  11   1     5979.90     5941.91    102.70 o 
   3  11   1      649.31      628.36     30.95 o 
   4  11   1    10589.62    10657.35    262.97 o 
   5  11   1      150.79      177.81     38.57 o 
   6  11   1     2667.32     2592.79    114.13 o 
   7  11   1      457.48      679.88     69.08 o 
   8  11   1       36.36       13.55     37.64 o 
   9  11   1      158.40       73.92     51.40 o 
   0  12   1       75.04      154.78     41.02 o 
   1  12   1        3.17       24.54     18.97 o 
   2  12   1        2.74       -1.62     14.07 o 
   3  12   1      597.48      613.68     39.65 o 
   4  12   1      283.75      447.30     45.78 o 
   5  12   1     2683.60     2529.06    112.71 o 
   6  12   1      446.84      436.42     53.30 o 
   7  12   1       95.09      156.15     49.61 o 
   8  12   1       73.74      129.84     53.80 o 
   9  12   1        6.41       22.41     44.35 o 
   1  13   1       93.47      131.93     34.44 o 
   2  13   1       23.71       15.89     22.46 o 
   3  13   1      381.20      476.63     46.95 o 
   4  13   1     4006.47     3840.52    135.90 o 
   5  13   1       26.48       75.65     38.38 o 
   6  13   1       61.13       61.14     38.31 o 
   7  13   1      233.77      256.43     61.14 o 
   8  13   1       56.33       44.91     49.30 o 
   0  14   1     2796.73     2792.01    104.67 o 
   1  14   1     6046.06     5763.27    126.69 o 
   2  14   1      490.86      544.95     44.07 o 
   3  14   1     4671.22     4811.98    159.82 o 
   4  14   1       16.68       -4.87     32.38 o 
   5  14   1     1395.33     1504.72     90.32 o 
   6  14   1       15.13       33.37     43.36 o 
   7  14   1      412.56      458.55     70.90 o 
   8  14   1      211.49      250.06     73.00 o 
   1  15   1      381.89      404.47     39.71 o 
   2  15   1     4203.36     4264.71    153.99 o 
   3  15   1      292.42      270.52     50.41 o 
   4  15   1     4255.73     4063.00    162.53 o 
   5  15   1       40.27       36.44     39.25 o 
   6  15   1      629.57      797.71     85.94 o 
   7  15   1       85.11       37.53     60.07 o 
   0  16   1      407.19      443.29     52.74 o 
   1  16   1      923.91      859.69     65.59 o 
   2  16   1        7.64       48.76     36.94 o 
   3  16   1      686.88      760.23     68.37 o 
   4  16   1       89.22       48.58     41.99 o 
   5  16   1      481.44      469.94     93.73 o 
   6  16   1       17.67       -4.89     41.43 o 
   1  17   1      112.97      129.72     43.01 o 
   2  17   1        5.30       72.07     43.03 o 
   3  17   1      140.02      144.50     49.59 o 
   4  17   1      362.64      475.71     73.15 o 
   5  17   1        1.13       21.17     45.67 o 
   0  18   1      842.40      995.52    200.97 o 
   1  18   1      623.88      798.70    121.21 o 
   2  18   1      202.44      166.65     57.45 o 
   3  18   1     1404.78     1397.13    115.14 o 
   1  19   1      378.18      506.12    173.25 o 
   2   0   2    14440.76    14122.47    176.71 o 
   3   0   2     6848.86     7002.22     98.74 o 
   4   0   2     3688.68     3967.22     74.03 o 
   5   0   2      137.41      143.81     28.79 o 
   6   0   2      792.07      729.03     36.58 o 
   7   0   2       83.83      148.77     28.10 o 
   8   0   2     3840.35     4156.09    127.68 o 
   9   0   2        3.39       -3.08     26.18 o 
  10   0   2     2877.94     2742.59    136.06 o 
  11   0   2      962.05      664.38    287.13 o 
   1   1   2    16993.52    15899.73    173.12 o 
   2   1   2      808.37      896.80     20.77 o 
   3   1   2      126.79      163.25      9.33 o 
   4   1   2    15422.00    16191.07    180.35 o 
   5   1   2     1980.16     2209.97     39.45 o 
   6   1   2      453.48      519.03     22.12 o 
   7   1   2     2403.87     2338.39     55.65 o 
   8   1   2        6.00       10.55     18.93 o 
   9   1   2     2795.79     2564.32     74.69 o 
  10   1   2     1086.61     1046.00     55.66 o 
  11   1   2      317.43      351.26     57.06 o 
   0   2   2       24.64       60.87      4.89 o 
   1   2   2     2770.86     2894.33     26.70 o 
   2   2   2      795.47      843.89     21.18 o 
   3   2   2       23.96       49.51     15.59 o 
   4   2   2     1540.96     1706.34     39.95 o 
   5   2   2     1641.29     1849.06     43.90 o 
   6   2   2      934.93     1058.53     31.05 o 
   7   2   2       62.33       48.41     16.91 o 
   8   2   2      403.11      441.21     30.15 o 
   9   2   2        1.06       -8.64     22.53 o 
  10   2   2        2.09      -19.82     24.90 o 
  11   2   2        4.41        2.18     36.17 o 
   1   3   2    14382.26    14009.36     89.46 o 
   2   3   2     1142.20     1166.50     24.91 o 
   3   3   2       86.23       79.88      6.08 o 
   4   3   2     7283.63     6972.72     76.87 o 
   5   3   2      264.61      263.97     14.65 o 
   6   3   2     1965.06     1979.67     41.78 o 
   7   3   2     4060.66     4045.18     78.93 o 
   8   3   2      143.48      139.02     21.44 o 
   9   3   2      941.71     1028.73     48.99 o 
  10   3   2      226.89      339.71     52.57 o 
  11   3   2      333.52      340.95     57.65 o 
   0   4   2    15636.32    16386.28    192.84 o 
   1   4   2     1636.62     1570.79     27.96 o 
   2   4   2     2366.28     2347.12     62.05 o 
   3   4   2     9220.17     8742.54     93.60 o 
   4   4   2      478.12      505.80     14.09 o 
   5   4   2     3930.04     3721.16     55.87 o 
   6   4   2     7883.10     7524.22    135.81 o 
   7   4   2      292.93      299.71     22.31 o 
   8   4   2     4605.19     4643.24    110.48 o 
   9   4   2       46.78       62.80     31.47 o 
  10   4   2     1824.63     1706.82    105.66 o 
  11   4   2      400.24      361.77     73.20 o 
   1   5   2     5296.27     4909.35     71.17 o 
   2   5   2     1239.55     1108.92     28.39 o 
   3   5   2    16699.29    17180.30    239.61 o 
   4   5   2    13327.00    13313.49    191.78 o 
   5   5   2     3132.63     3031.01     54.74 o 
   6   5   2     1234.98     1271.91     37.15 o 
   7   5   2     5419.88     5436.09    114.10 o 
   8   5   2       73.53       84.91     23.64 o 
   9   5   2      358.15      437.10     54.02 o 
  10   5   2      446.33      585.01     64.21 o 
  11   5   2      373.78      244.87     59.09 o 
   0   6   2        4.57        1.47     10.81 o 
   1   6   2      287.29      347.28     17.88 o 
   2   6   2     6474.52     7310.28    115.33 o 
   3   6   2      867.19      950.19     29.15 o 
   4   6   2      251.98      200.39     20.18 o 
   5   6   2      651.07      646.23     42.41 o 
   6   6   2       38.44       99.51     30.19 o 
   7   6   2      566.56      570.03     33.77 o 
   8   6   2        1.93       23.85     25.40 o 
   9   6   2       12.80       70.25     53.41 o 
  10   6   2        2.26        1.03     34.71 o 
  11   6   2      243.01      165.03     61.54 o 
   1   7   2     6376.89     6295.00     80.23 o 
   2   7   2     7529.04     8172.25     87.62 o 
   3   7   2      417.23      467.27     26.69 o 
   4   7   2     5523.59     5561.96     94.56 o 
   5   7   2      376.43      383.86     25.69 o 
   6   7   2     1233.56     1238.29     65.03 o 
   7   7   2      442.52      495.19     38.31 o 
   8   7   2      926.69      967.07     67.44 o 
   9   7   2     1652.85     1635.81     96.69 o 
  10   7   2      120.03      235.81     59.22 o 
  11   7   2       96.02       73.90     55.23 o 
   0   8   2    17065.54    17061.00    305.85 o 
   1   8   2     4998.16     5146.20     73.81 o 
   2   8   2    11469.73    11345.64    130.50 o 
   3   8   2     1726.22     1522.39     43.05 o 
   4   8   2     2149.68     2306.20     53.26 o 
   5   8   2     3423.77     3192.53     68.20 o 
   6   8   2     1794.78     1906.38     77.88 o 
   7   8   2      640.58      562.56     52.05 o 
   8   8   2     3996.57     4204.13    160.60 o 
   9   8   2      366.19      381.03     55.23 o 
  10   8   2      633.60      699.35     75.97 o 
   1   9   2    13179.90    13043.53    168.98 o 
   2   9   2     4880.26     4879.26     69.12 o 
   3   9   2     1986.72     2040.57     54.24 o 
   4   9   2     5253.20     5303.28    102.82 o 
   5   9   2      370.50      469.02     41.60 o 
   6   9   2     1018.76     1106.84     62.11 o 
   7   9   2     1532.96     1620.44     81.00 o 
   8   9   2      148.67      230.52     56.27 o 
   9   9   2     1484.06     1387.18    104.89 o 
  10   9   2      350.78      299.59     69.50 o 
   0  10   2      301.47      304.28     27.53 o 
   1  10   2      117.25      201.32     40.21 o 
   2  10   2     1666.40     1692.38     35.62 o 
   3  10   2     1212.16     1226.91     45.62 o 
   4  10   2     2616.24     2432.40     60.09 o 
   5  10   2      705.30      684.89     51.11 o 
   6  10   2        6.70       59.80     35.01 o 
   7  10   2      500.18      577.06     58.93 o 
   8  10   2      327.51      425.14     57.51 o 
   9  10   2       65.08       89.43     49.11 o 
  10  10   2      258.48      195.59     62.13 o 
   1  11   2      769.14      810.51     29.16 o 
   2  11   2     1529.16     1577.48     38.88 o 
   3  11   2     2370.88     2280.04     68.60 o 
   4  11   2      689.75      736.94     50.87 o 
   5  11   2        2.03      -29.98     29.98 o 
   6  11   2     1100.46     1172.33     74.39 o 
   7  11   2     1510.45     1397.38     89.87 o 
   8  11   2       50.00       18.47     40.04 o 
   9  11   2      218.62      244.07     72.28 o 
   0  12   2     3345.77     3294.58    107.89 o 
   1  12   2     1899.27     1906.34     49.93 o 
   2  12   2     2568.11     2441.95     70.85 o 
   3  12   2     3048.81     3101.70     86.74 o 
   4  12   2     1161.47     1289.17     72.67 o 
   5  12   2     2489.83     2669.77    111.36 o 
   6  12   2     3984.66     3674.04    145.93 o 
   7  12   2      798.51      822.23     75.27 o 
   8  12   2     1493.39     1518.07    101.94 o 
   9  12   2        3.90      -40.40     46.81 o 
   1  13   2     4078.98     3916.89     86.77 o 
   2  13   2     1016.80     1035.33     48.34 o 
   3  13   2     1498.59     1500.93     76.46 o 
   4  13   2     3733.30     3626.78    131.90 o 
   5  13   2      604.44      681.71     60.77 o 
   6  13   2     1605.55     1611.67     99.50 o 
   7  13   2     1854.78     1810.60    115.51 o 
   8  13   2        2.46       26.17     61.42 o 
   0  14   2     2630.31     2591.67    100.68 o 
   1  14   2      327.96      390.60     31.02 o 
   2  14   2      171.91      208.87     30.73 o 
   3  14   2      285.20      288.00     45.21 o 
   4  14   2        1.57      -27.35     35.75 o 
   5  14   2      522.93      497.76     62.09 o 
   6  14   2       36.81      -12.17     37.98 o 
   7  14   2       77.71       60.82     45.79 o 
   8  14   2      379.02      378.42     71.14 o 
   1  15   2      989.65      947.89     49.50 o 
   2  15   2      103.98      145.61     40.65 o 
   3  15   2       17.02        8.07     31.82 o 
   4  15   2       57.35       15.52     36.32 o 
   5  15   2       14.93      -40.46     42.60 o 
   6  15   2       12.98       19.99     41.75 o 
   7  15   2      117.22      202.62     62.87 o 
   0  16   2     2000.67     2218.02    119.04 o 
   1  16   2      679.61      605.65     50.71 o 
   2  16   2     2069.15     1856.22    100.65 o 
   3  16   2      481.58      563.53     65.41 o 
   4  16   2        6.82       22.42     45.44 o 
   5  16   2      362.26      339.34     65.30 o 
   6  16   2      344.05      272.68     65.53 o 
   1  17   2     1787.79     1677.60    100.90 o 
   2  17   2      730.91      807.86     72.96 o 
   3  17   2      195.88      183.29     53.43 o 
   4  17   2     1591.57     1690.24    121.05 o 
   5  17   2      158.11      199.08     60.22 o 
   0  18   2      165.86       47.16     99.03 o 
   1  18   2      224.27      219.11     71.59 o 
   2  18   2      277.93      326.18     95.87 o 
   3  18   2      465.10      492.93     81.97 o 
   1   1   3     8313.78     8313.34     81.77 o 
   2   1   3    17004.90    16959.88    151.96 o 
   3   1   3    16900.33    17042.04    180.75 o 
   4   1   3      386.74      358.41     14.10 o 
   5   1   3     2351.77     2439.35     58.02 o 
   6   1   3     3405.32     3361.51     61.31 o 
   7   1   3     1633.41     1638.84     46.97 o 
   8   1   3      380.74      405.23     30.16 o 
   9   1   3     1903.32     1944.91     66.36 o 
  10   1   3      336.70      344.76     37.59 o 
  11   1   3       96.33       29.00     41.78 o 
   0   2   3   128907.55    83961.94   1147.88 o 
   1   2   3     6452.21     6989.52     81.40 o 
   2   2   3     8152.66     7994.50    104.32 o 
   3   2   3    48725.96    45572.64    531.31 o 
   4   2   3      399.08      488.84     15.70 o 
   5   2   3     3903.37     3826.18     57.89 o 
   6   2   3     9339.51     9420.33    139.68 o 
   7   2   3     2176.96     2139.71     53.53 o 
   8   2   3     3141.38     2998.29     76.57 o 
   9   2   3      641.05      639.23     38.20 o 
  10   2   3     2349.28     2172.67     91.00 o 
  11   2   3      405.33      474.53     69.82 o 
   1   3   3     4967.35     4919.13     44.41 o 
   2   3   3      730.12      907.21     22.81 o 
   3   3   3       10.31        1.62      8.77 o 
   4   3   3    13682.65    13682.66    144.17 o 
   5   3   3     3696.60     3662.13     58.65 o 
   6   3   3     1233.23     1262.18     35.02 o 
   7   3   3     4342.01     4287.92     82.40 o 
   8   3   3       25.30       47.48     21.43 o 
   9   3   3     4966.20     4740.87    125.11 o 
  10   3   3      172.39      261.98     44.91 o 
  11   3   3      216.01      232.97     77.71 o 
   0   4   3    17402.45    17086.59    206.50 o 
   1   4   3        1.52        6.77      6.32 o 
   2   4   3     8189.06     8675.21    104.52 o 
   3   4   3      143.10      156.45     13.01 o 
   4   4   3        0.72        3.06     16.09 o 
   5   4   3     4651.82     4772.81     63.98 o 
   6   4   3        9.92       25.75     10.29 o 
   7   4   3      404.04      347.88     27.37 o 
   8   4   3      784.53      673.22     42.47 o 
   9   4   3        3.47      -13.76     24.14 o 
  10   4   3       90.63      114.35     48.50 o 
  11   4   3        1.14       31.09     41.97 o 
   1   5   3      847.66      893.91     16.56 o 
   2   5   3     1825.82     1879.52     30.77 o 
   3   5   3        5.15       57.39     20.26 o 
   4   5   3      259.74      272.77     18.64 o 
   5   5   3     3081.81     3167.21     75.67 o 
   6   5   3       70.96       28.50     21.35 o 
   7   5   3     1182.97     1204.04     48.67 o 
   8   5   3       10.11       48.22     23.68 o 
   9   5   3     1597.06     1576.92     76.83 o 
  10   5   3      165.14      116.26     43.26 o 
  11   5   3       97.38       31.63     45.48 o 
   0   6   3    31098.89    29230.87    422.89 o 
   1   6   3     2837.64     3134.13     44.39 o 
   2   6   3     2470.36     2045.14     29.27 o 
   3   6   3    14333.74    14671.69    206.76 o 
   4   6   3      397.54      506.29     28.67 o 
   5   6   3     1545.72     1558.29     49.87 o 
   6   6   3     9612.31     9688.80    201.56 o 
   7   6   3     4506.16     4252.68    118.37 o 
   8   6   3     4822.76     4705.29    137.46 o 
   9   6   3     1135.25     1121.19     87.70 o 
  10   6   3     1545.33     1570.28     97.24 o 
  11   6   3      202.62      175.85     61.22 o 
   1   7   3    39100.41    39355.57    467.02 o 
   2   7   3       69.09      178.30     22.68 o 
   3   7   3     3916.53     3817.19     69.65 o 
   4   7   3     6232.92     6127.70    141.01 o 
   5   7   3      122.59      174.59     37.18 o 
   6   7   3      860.64      905.82     37.20 o 
   7   7   3       25.94      -14.86     23.86 o 
   8   7   3       22.65       52.54     39.46 o 
   9   7   3     2378.29     2290.72    113.49 o 
  10   7   3      255.01      198.80     57.96 o 
  11   7   3       67.76       74.87     54.51 o 
   0   8   3     7677.97     7829.72    142.92 o 
   1   8   3      545.58      618.51     21.16 o 
   2   8   3        5.29       22.89      9.73 o 
   3   8   3       12.76       26.89     14.51 o 
   4   8   3      242.09      372.54     32.62 o 
   5   8   3     2252.76     2137.33     67.02 o 
   6   8   3      305.76      368.29     33.03 o 
   7   8   3      323.45      380.79     46.17 o 
   8   8   3      310.27      577.47     56.58 o 
   9   8   3        0.53       80.75     42.23 o 
  10   8   3       27.52       36.00     44.38 o 
   1   9   3     6216.64     6508.03     99.86 o 
   2   9   3      135.57      152.20     11.93 o 
   3   9   3      880.83      917.64     35.27 o 
   4   9   3      590.87      677.61     38.68 o 
   5   9   3      248.71      301.24     33.37 o 
   6   9   3       46.15       21.58     30.29 o 
   7   9   3      600.95      701.05     59.57 o 
   8   9   3      870.75      928.29     72.00 o 
   9   9   3      253.58      253.00     53.10 o 
  10   9   3        1.48        9.92     42.95 o 
   0  10   3    14196.42    14361.55    290.38 o 
   1  10   3        4.58       -6.73     12.81 o 
   2  10   3     5325.54     5308.64     82.45 o 
   3  10   3     6752.36     6837.37    132.16 o 
   4  10   3       55.12       66.05     19.02 o 
   5  10   3      974.02      971.12     62.17 o 
   6  10   3     1978.25     2064.98     92.56 o 
   7  10   3      349.18      351.69     52.70 o 
   8  10   3     2438.47     2405.53    120.47 o 
   9  10   3      291.01      218.43     58.83 o 
  10  10   3      856.82      817.75     88.93 o 
   1  11   3     3500.32     3474.46     67.35 o 
   2  11   3     2954.06     2884.82     55.49 o 
   3  11   3      234.51      273.87     34.86 o 
   4  11   3      467.34      489.25     31.76 o 
   5  11   3      990.34     1065.03     65.13 o 
   6  11   3     1946.75     1906.65     94.05 o 
   7  11   3     2638.27     2624.06    123.39 o 
   8  11   3       38.03      -25.26     48.10 o 
   9  11   3     1218.71     1287.97    100.60 o 
   0  12   3      537.68      458.84     39.01 o 
   1  12   3       12.12       33.55     16.70 o 
   2  12   3      640.38      670.90     38.77 o 
   3  12   3        3.18       34.53     21.02 o 
   4  12   3       60.75       83.46     32.93 o 
   5  12   3      863.95      900.72     62.71 o 
   6  12   3     1056.24     1073.02     72.69 o 
   7  12   3      546.58      532.42     65.04 o 
   8  12   3      737.94      750.56     78.04 o 
   9  12   3        1.40        5.00     43.21 o 
   1  13   3        6.43      -17.09     17.09 o 
   2  13   3      713.58      781.12     56.77 o 
   3  13   3      283.34      333.44     34.87 o 
   4  13   3      101.54      205.47     46.77 o 
   5  13   3      721.51      749.04     61.87 o 
   6  13   3      244.06      315.24     51.26 o 
   7  13   3      331.39      433.49     66.76 o 
   8  13   3        9.82       -7.59     49.30 o 
   0  14   3    16429.79    15544.54    392.73 o 
   1  14   3      785.21      812.08     43.18 o 
   2  14   3      622.59      633.03     42.92 o 
   3  14   3     2959.36     2918.91    117.94 o 
   4  14   3       71.00      168.23     64.60 o 
   5  14   3      140.93      207.88     51.20 o 
   6  14   3      285.16      430.66     68.03 o 
   7  14   3      172.30      202.24     58.75 o 
   8  14   3     1265.40     1140.93    106.63 o 
   1  15   3     2793.12     2730.07     92.77 o 
   2  15   3     2168.82     2143.95     94.03 o 
   3  15   3     1231.30     1254.25     79.34 o 
   4  15   3      274.87      333.24     53.09 o 
   5  15   3      206.33      239.01     54.75 o 
   6  15   3       67.99       83.82     52.18 o 
   7  15   3     1326.10     1236.66    111.83 o 
   0  16   3     1001.25      913.02     80.81 o 
   1  16   3     2256.78     2100.58     92.56 o 
   2  16   3      341.94      384.92     58.31 o 
   3  16   3        6.52       24.22     48.23 o 
   4  16   3        0.79       53.20     45.42 o 
   5  16   3       48.14       83.99     48.45 o 
   6  16   3      137.76       75.27     51.59 o 
   1  17   3      480.82      485.65     66.25 o 
   2  17   3       47.49       83.02     44.97 o 
   3  17   3      804.82      862.54     79.62 o 
   4  17   3      174.17      339.58     63.81 o 
   5  17   3       15.51       35.69     49.35 o 
   0  18   3     1614.24     1506.44    274.41 o 
   1  18   3      490.47      478.43     94.29 o 
   2  18   3     1029.92     1217.93    107.75 o 
   3  18   3     1376.77     1535.19    120.14 o 
   0   0   4    12406.58    12790.42    153.21 o 
   1   0   4    44324.26    40042.52   1298.63 o 
   2   0   4    26821.80    26026.17    374.85 o 
   3   0   4     3656.30     3425.97     82.53 o 
   4   0   4     9249.01     9858.69    256.00 o 
   5   0   4    25128.51    24728.10    443.15 o 
   6   0   4     1559.33     1726.59     59.25 o 
   7   0   4     2841.96     2928.43     93.10 o 
   8   0   4      242.59      349.37     49.45 o 
   9   0   4      899.91      993.05     69.55 o 
  10   0   4      997.90     1048.84     73.81 o 
  11   0   4     2867.14     2491.65    273.44 o 
   1   1   4    13215.04    13238.17     81.07 o 
   2   1   4     1867.04     1882.93     26.78 o 
   3   1   4      201.39      219.17     12.39 o 
   4   1   4    25632.47    25973.81    289.31 o 
   5   1   4      485.02      472.67     19.41 o 
   6   1   4     4846.77     4677.67     80.43 o 
   7   1   4      385.98      438.34     24.74 o 
   8   1   4      202.53      254.84     26.50 o 
   9   1   4      125.73      229.58     42.00 o 
  10   1   4     1386.04     1269.39     65.18 o 
  11   1   4       87.96       87.14     45.31 o 
   0   2   4     9361.35     9678.81    119.17 o 
   1   2   4     4781.24     4878.20     75.93 o 
   2   2   4     7853.54     8117.35     74.39 o 
   3   2   4     1189.81     1267.69     28.32 o 
   4   2   4      264.66      342.38     14.55 o 
   5   2   4        4.69       19.51     10.64 o 
   6   2   4        4.38       15.66     12.55 o 
   7   2   4      514.95      600.37     33.48 o 
   8   2   4       13.52       33.12     18.73 o 
   9   2   4      169.66      283.57     43.56 o 
  10   2   4       66.65       54.79     30.51 o 
  11   2   4        0.70       -7.24     37.66 o 
   1   3   4    12011.18    12337.21    104.44 o 
   2   3   4      665.66      565.55     15.98 o 
   3   3   4       77.19       91.89      6.92 o 
   4   3   4    16902.97    16969.59    183.95 o 
   5   3   4      566.61      578.84     18.85 o 
   6   3   4     3249.79     3281.48     64.43 o 
   7   3   4     1234.62     1323.85     38.51 o 
   8   3   4       29.93       12.99     17.50 o 
   9   3   4       60.84       70.46     28.87 o 
  10   3   4      287.40      424.08     52.45 o 
  11   3   4       94.92      239.25     66.97 o 
   0   4   4     4296.02     4019.04     60.29 o 
   1   4   4     2133.68     2198.70     25.65 o 
   2   4   4     7206.18     7199.90    100.32 o 
   3   4   4    16157.55    16646.36    219.11 o 
   4   4   4      379.65      395.17     21.37 o 
   5   4   4    37552.86    35777.52    414.47 o 
   6   4   4       81.40      128.97     22.24 o 
   7   4   4     1120.93     1126.80     39.23 o 
   8   4   4      352.28      378.43     37.19 o 
   9   4   4        7.96       18.27     28.62 o 
  10   4   4      178.62      175.98     52.80 o 
  11   4   4     2468.39     2298.55    138.75 o 
   1   5   4     1600.96     1705.61     28.47 o 
   2   5   4    10089.85     9842.09    128.84 o 
   3   5   4     1128.74     1335.30     40.51 o 
   4   5   4     7123.36     6900.86    113.23 o 
   5   5   4     3017.03     2878.28     76.03 o 
   6   5   4     7570.72     7452.21    142.35 o 
   7   5   4     1129.43     1094.24     48.13 o 
   8   5   4      157.88      150.47     27.97 o 
   9   5   4       60.38       47.74     34.83 o 
  10   5   4      925.03      895.15     78.39 o 
  11   5   4      174.48      241.23     63.06 o 
   0   6   4    13047.59    14262.89    216.65 o 
   1   6   4        0.46       10.63      7.17 o 
   2   6   4       74.08      100.49      8.96 o 
   3   6   4     1054.54     1129.09     34.45 o 
   4   6   4     5765.82     5924.59    113.68 o 
   5   6   4      101.82      102.83     19.51 o 
   6   6   4      953.12      926.42     43.88 o 
   7   6   4      156.62      196.08     31.26 o 
   8   6   4       51.97       75.97     31.01 o 
   9   6   4        1.03       46.41     36.09 o 
  10   6   4       70.23       64.75     44.91 o 
  11   6   4      145.96      162.51     62.44 o 
   1   7   4      883.64      940.54     22.44 o 
   2   7   4     7222.64     7344.03     81.57 o 
   3   7   4      429.21      444.25     23.55 o 
   4   7   4     1757.24     1852.18     50.13 o 
   5   7   4      217.08      262.44     25.78 o 
   6   7   4       82.69       86.86     25.63 o 
   7   7   4     1808.33     1780.79     73.97 o 
   8   7   4      349.07      418.79     55.81 o 
   9   7   4      161.27      219.66     49.51 o 
  10   7   4      688.65      680.90     74.70 o 
   0   8   4     9371.15     9901.21    177.84 o 
   1   8   4     6361.53     6787.23     96.63 o 
   2   8   4       19.51       23.95     14.39 o 
   3   8   4     8433.80     8156.41    144.50 o 
   4   8   4       67.16      105.24     19.59 o 
   5   8   4    13059.92    13137.78    260.77 o 
   6   8   4       84.22       90.25     26.84 o 
   7   8   4      817.19      917.44     55.69 o 
   8   8   4      365.41      394.90     51.74 o 
   9   8   4      144.11      256.90     52.32 o 
  10   8   4      131.95      117.90     50.32 o 
   1   9   4      374.75      392.16     21.24 o 
   2   9   4     7232.95     7123.03     94.78 o 
   3   9   4      293.12      304.60     25.21 o 
   4   9   4    10825.26    10755.38    212.03 o 
   5   9   4      421.22      528.59     36.92 o 
   6   9   4     1140.31     1171.61     56.79 o 
   7   9   4     1363.76     1430.86     79.10 o 
   8   9   4      366.97      401.11     54.86 o 
   9   9   4      367.45      447.49     67.38 o 
  10   9   4      843.20      797.19     97.73 o 
   0  10   4     5491.31     5917.33    131.74 o 
   1  10   4      757.40      765.59     32.46 o 
   2  10   4      280.61      235.73     15.64 o 
   3  10   4      344.57      346.45     29.47 o 
   4  10   4      269.23      312.97     29.02 o 
   5  10   4      293.04      431.40     31.84 o 
   6  10   4      404.40      475.83     51.07 o 
   7  10   4     1082.64     1226.78     80.07 o 
   8  10   4      497.74      570.76     72.44 o 
   9  10   4      282.11      260.27     64.54 o 
   1  11   4      117.81      115.11     18.00 o 
   2  11   4     1039.79     1060.17     38.08 o 
   3  11   4      236.43      315.51     39.79 o 
   4  11   4     1761.51     1671.86     74.39 o 
   5  11   4       75.08      114.75     35.90 o 
   6  11   4      140.70       76.08     38.39 o 
   7  11   4     1168.37     1162.16     79.38 o 
   8  11   4       63.96       75.87     43.51 o 
   9  11   4        0.54       14.82     41.97 o 
   0  12   4     1476.58     1524.67     64.59 o 
   1  12   4     3312.93     3332.62     86.74 o 
   2  12   4     1829.86     1831.20     59.72 o 
   3  12   4     4122.51     4294.87    108.89 o 
   4  12   4       48.42       44.83     23.86 o 
   5  12   4     7299.07     7304.82    219.30 o 
   6  12   4      414.50      467.50     57.69 o 
   7  12   4      347.38      494.24     65.55 o 
   8  12   4      620.94      664.73     78.34 o 
   9  12   4       67.65       80.30     52.93 o 
   1  13   4     2135.23     1982.23     54.61 o 
   2  13   4     1599.49     1636.40     61.38 o 
   3  13   4      286.61      302.69     45.29 o 
   4  13   4     7539.25     7401.73    218.87 o 
   5  13   4      174.28      204.24     54.14 o 
   6  13   4     1952.18     2085.02    118.58 o 
   7  13   4      389.98      443.17     66.80 o 
   8  13   4        7.04       14.46     50.50 o 
   0  14   4       33.28       48.82     31.07 o 
   1  14   4      116.58      143.77     27.18 o 
   2  14   4      962.77      968.05     54.10 o 
   3  14   4     1025.86     1027.97     69.40 o 
   4  14   4      192.99      302.39     51.43 o 
   5  14   4      628.39      611.36     62.77 o 
   6  14   4       87.32       32.78     41.18 o 
   7  14   4        8.69       -3.10     40.51 o 
   1  15   4      234.91      307.48     60.29 o 
   2  15   4      448.33      598.65     47.64 o 
   3  15   4      110.14       94.06     40.79 o 
   4  15   4      582.20      660.09     70.11 o 
   5  15   4       17.20       40.66     47.42 o 
   6  15   4      113.33      213.90     91.30 o 
   7  15   4       14.80      106.46     61.84 o 
   0  16   4       50.52       86.86     56.56 o 
   1  16   4      469.03      520.36     44.85 o 
   2  16   4        1.49       -9.81     32.78 o 
   3  16   4     2103.40     2197.69    118.93 o 
   4  16   4       64.54       82.15     59.31 o 
   5  16   4     2910.24     2858.54    159.31 o 
   6  16   4       83.63        8.61     44.15 o 
   1  17   4      384.62      413.07     86.03 o 
   2  17   4     1519.72     1321.02     88.59 o 
   3  17   4        3.77       -6.04     40.74 o 
   4  17   4     2306.82     2447.36    142.40 o 
   5  17   4       11.97      -22.70     44.93 o 
   0  18   4      131.14      272.72    125.60 o 
   1  18   4       64.11      228.63    138.41 o 
   2  18   4       48.04       18.14     53.86 o 
   3  18   4     1335.19     1295.64    123.04 o 
   1   1   5    50980.22    46116.99    288.76 o 
   2   1   5       76.27       71.14      6.68 o 
   3   1   5    10571.74    10563.70    131.95 o 
   4   1   5       15.47       42.94     10.36 o 
   5   1   5       36.61       63.99     14.17 o 
   6   1   5       91.85      140.58     20.35 o 
   7   1   5     3566.77     3658.03     76.09 o 
   8   1   5      104.57       64.88     21.40 o 
   9   1   5     2617.50     2477.98     75.30 o 
  10   1   5       16.19       60.10     31.92 o 
  11   1   5      203.33      226.72     59.55 o 
   0   2   5      997.19     1024.27     41.24 o 
   1   2   5    25569.48    25497.92    229.07 o 
   2   2   5     9532.54     9233.76     92.51 o 
   3   2   5      290.37      315.67     19.19 o 
   4   2   5     1213.44     1236.08     38.91 o 
   5   2   5     1435.45     1575.72     34.51 o 
   6   2   5     7683.10     7738.42    121.08 o 
   7   2   5      630.21      689.12     36.67 o 
   8   2   5     8142.87     7734.01    154.62 o 
   9   2   5      515.97      630.38     43.02 o 
  10   2   5      756.27      844.37     58.63 o 
  11   2   5       15.54      -49.02     54.30 o 
   1   3   5     9839.13    10368.53    110.52 o 
   2   3   5      162.84      136.83      9.74 o 
   3   3   5     2669.58     3050.54     40.03 o 
   4   3   5      573.02      561.12     25.09 o 
   5   3   5     1036.88      961.77     24.27 o 
   6   3   5       69.98       51.48     15.52 o 
   7   3   5     8042.96     7846.75    140.46 o 
   8   3   5       73.41       38.28     21.72 o 
   9   3   5     3011.83     2906.42    105.75 o 
  10   3   5        0.04       23.00     32.12 o 
  11   3   5      346.77      332.74    103.84 o 
   0   4   5       87.63      122.12     14.34 o 
   1   4   5    12473.61    12809.41    123.67 o 
   2   4   5     1040.36     1090.93     28.74 o 
   3   4   5     1211.46     1302.01     30.96 o 
   4   4   5     1035.77     1170.87     39.95 o 
   5   4   5     4065.64     4120.99     60.82 o 
   6   4   5        0.72       -3.99      9.86 o 
   7   4   5        0.01       -3.24     24.51 o 
   8   4   5      568.57      485.35     39.36 o 
   9   4   5      126.87      181.97     33.86 o 
  10   4   5       79.51       40.46     36.18 o 
  11   4   5        0.03       82.46     54.74 o 
   1   5   5    14127.11    14163.79    144.40 o 
   2   5   5       50.51       62.20      6.66 o 
   3   5   5     4512.21     4643.43     78.22 o 
   4   5   5     1450.09     1483.97     40.30 o 
   5   5   5     2196.69     2103.13     53.67 o 
   6   5   5        7.40       10.20     18.97 o 
   7   5   5     1851.32     1915.25     64.90 o 
   8   5   5       25.10       32.48     24.92 o 
   9   5   5     2902.60     2942.61    110.57 o 
  10   5   5        3.63       14.65     34.24 o 
  11   5   5      293.18      377.15     72.73 o 
   0   6   5    37529.17    37129.18    580.93 o 
   1   6   5     7557.19     8112.37     93.52 o 
   2   6   5    13991.97    13102.19    131.15 o 
   3   6   5      136.04      208.87     20.51 o 
   4   6   5      590.77      640.22     29.63 o 
   5   6   5      112.78      192.14     23.51 o 
   6   6   5     2920.03     2844.43     82.80 o 
   7   6   5       58.90       25.95     21.97 o 
   8   6   5     5535.52     5248.67    140.16 o 
   9   6   5        0.13      -37.54     37.54 o 
  10   6   5     1315.11     1293.65     93.03 o 
  11   6   5       34.70       51.71     54.93 o 
   1   7   5    23596.42    23493.93    272.40 o 
   2   7   5      614.01      653.53     31.20 o 
   3   7   5       16.33       17.83     14.14 o 
   4   7   5       34.37       76.05     18.33 o 
   5   7   5     1447.68     1451.08     49.65 o 
   6   7   5      439.58      479.02     32.44 o 
   7   7   5     2396.10     2264.21     73.06 o 
   8   7   5       39.52       41.01     30.78 o 
   9   7   5     4195.21     4161.67    164.78 o 
  10   7   5       11.32       44.27     40.59 o 
   0   8   5      467.10      560.48     28.64 o 
   1   8   5      186.34      238.77     17.37 o 
   2   8   5       77.99      117.22     16.78 o 
   3   8   5     1479.04     1727.74     49.93 o 
   4   8   5        0.51        9.62     21.42 o 
   5   8   5      694.03      720.48     38.76 o 
   6   8   5       23.39       51.11     24.36 o 
   7   8   5        8.87       67.36     30.48 o 
   8   8   5     1159.66     1139.01     81.44 o 
   9   8   5       62.51       20.51     39.03 o 
  10   8   5       36.73       90.79     53.49 o 
   1   9   5     5553.38     5443.80     95.32 o 
   2   9   5      197.76      252.96     17.10 o 
   3   9   5     2987.97     2989.33     81.46 o 
   4   9   5      136.01      156.85     28.27 o 
   5   9   5      563.10      632.22     38.23 o 
   6   9   5        2.66       45.51     22.20 o 
   7   9   5     1709.18     1692.60     89.58 o 
   8   9   5       28.48       65.42     40.15 o 
   9   9   5      602.38      656.81     70.34 o 
  10   9   5      103.87       79.44     57.19 o 
   0  10   5    15421.79    15182.21    314.93 o 
   1  10   5      325.66      347.71     19.84 o 
   2  10   5     6947.50     6765.82    114.95 o 
   3  10   5        3.40        4.72     20.47 o 
   4  10   5      119.54      122.15     25.83 o 
   5  10   5       58.88       53.68     23.70 o 
   6  10   5     3618.80     3407.97    125.99 o 
   7  10   5      148.87      147.71     41.20 o 
   8  10   5     2058.18     2074.60    119.85 o 
   9  10   5        0.24       78.77     50.62 o 
   1  11   5    12960.23    12956.09    199.55 o 
   2  11   5      321.79      359.50     23.23 o 
   3  11   5     1158.85     1191.06     49.41 o 
   4  11   5      103.35      152.47     27.98 o 
   5  11   5      511.14      663.60     47.17 o 
   6  11   5      116.65      154.37     40.59 o 
   7  11   5     3745.34     3814.49    161.05 o 
   8  11   5      115.04      155.61     57.17 o 
   9  11   5     2869.35     2694.23    156.80 o 
   0  12   5       83.72      116.45     31.73 o 
   1  12   5        0.04       26.46     16.41 o 
   2  12   5     2299.61     2258.27     71.83 o 
   3  12   5      294.73      350.27     33.87 o 
   4  12   5      931.91      990.93     51.97 o 
   5  12   5       38.89       37.55     36.91 o 
   6  12   5      991.26      999.28     76.12 o 
   7  12   5       99.16      117.16     45.06 o 
   8  12   5      303.73      420.25     65.74 o 
   9  12   5        7.29       22.29     50.21 o 
   1  13   5      508.69      583.74     31.87 o 
   2  13   5      148.17      172.93     30.78 o 
   3  13   5      354.59      329.33     38.79 o 
   4  13   5       31.88       25.13     34.64 o 
   5  13   5      956.75      944.37     67.60 o 
   6  13   5      259.12      328.91     74.39 o 
   7  13   5      459.27      477.29     62.52 o 
   8  13   5        1.05        2.59     44.02 o 
   0  14   5     5879.08     5914.19    176.54 o 
   1  14   5       29.64       91.76     34.57 o 
   2  14   5     1174.88     1133.84     57.43 o 
   3  14   5       10.62       20.59     29.00 o 
   4  14   5       30.70       -0.83     35.54 o 
   5  14   5       61.12       37.14     42.22 o 
   6  14   5     1814.05     1778.32    110.14 o 
   7  14   5        5.25       36.43     46.78 o 
   1  15   5     6465.01     6320.05    163.31 o 
   2  15   5      756.93      718.41     55.58 o 
   3  15   5     2691.87     2499.93    113.74 o 
   4  15   5      667.70      620.48     64.70 o 
   5  15   5      309.44      244.40     58.39 o 
   6  15   5       81.71       41.09     49.41 o 
   7  15   5     1144.35     1264.64    106.43 o 
   0  16   5     2459.52     2308.81    156.00 o 
   1  16   5       35.72       59.75     32.04 o 
   2  16   5     1173.21     1120.04     72.74 o 
   3  16   5      143.47      173.59     47.76 o 
   4  16   5       84.71      155.78     51.37 o 
   5  16   5        7.36       24.17     42.79 o 
   6  16   5      195.81      388.45    112.09 o 
   1  17   5      241.96      259.84     63.58 o 
   2  17   5        0.09       13.75     40.07 o 
   3  17   5      192.82      323.10     61.63 o 
   4  17   5       11.73       49.93     48.19 o 
   0  18   5     1506.92     1886.66    428.45 o 
   1  18   5        0.09      -33.57     63.64 o 
   2  18   5     1383.53     1480.74    136.24 o 
   3  18   5       25.68      123.51     63.02 o 
   0   0   6     2209.24     2159.86     61.89 o 
   1   0   6    23910.90    23192.97    369.68 o 
   2   0   6    10503.33     9936.06    174.00 o 
   3   0   6    52073.06    49574.53    703.43 o 
   4   0   6     3966.61     3928.68     93.95 o 
   5   0   6    10185.46    10074.71    195.81 o 
   6   0   6     1548.47     1474.71     54.10 o 
   7   0   6     3250.75     3105.15    115.45 o 
   8   0   6       32.89       -8.70     29.34 o 
   9   0   6      299.70      350.67     49.22 o 
  10   0   6       33.69      246.45    149.56 o 
  11   0   6     1532.02     1497.18    162.59 o 
   1   1   6      693.27      849.45     13.61 o 
   2   1   6    10167.04    10325.73     76.29 o 
   3   1   6     9196.63    10161.67    105.13 o 
   4   1   6     8673.59     8382.66    109.02 o 
   5   1   6     1529.99     1507.36     34.06 o 
   6   1   6     6122.96     5943.11     99.33 o 
   7   1   6     1343.78     1357.47     41.64 o 
   8   1   6      128.61      148.86     23.55 o 
   9   1   6     1075.38     1023.66     47.66 o 
  10   1   6      562.12      577.46     62.18 o 
  11   1   6       14.81       -2.23     44.82 o 
   0   2   6     6810.33     7544.03    197.25 o 
   1   2   6    33632.07    33228.43    304.53 o 
   2   2   6    13384.80    13633.34    159.77 o 
   3   2   6       79.96       82.88      9.60 o 
   4   2   6        9.31       82.04     20.41 o 
   5   2   6      414.08      524.76     20.32 o 
   6   2   6      651.99      703.42     33.17 o 
   7   2   6     1521.25     1467.96     44.68 o 
   8   2   6       69.70      112.34     30.85 o 
   9   2   6        2.59      -25.95     25.95 o 
  10   2   6       20.07       58.39     31.03 o 
  11   2   6        0.08       32.65     53.97 o 
   1   3   6    18996.02    19644.06    216.93 o 
   2   3   6      992.17      970.29     18.62 o 
   3   3   6      551.90      565.86     22.23 o 
   4   3   6     5359.51     5024.33     98.87 o 
   5   3   6      439.03      439.57     22.91 o 
   6   3   6     8084.45     8147.64    133.80 o 
   7   3   6      100.06      141.06     43.47 o 
   8   3   6      619.63      606.16     36.92 o 
   9   3   6      595.81      609.04     45.73 o 
  10   3   6      171.36      153.87     36.56 o 
  11   3   6        4.32       11.81     54.32 o 
   0   4   6     4487.59     4887.47     80.04 o 
   1   4   6    10224.73    10340.25    151.17 o 
   2   4   6     2937.02     2908.67     44.06 o 
   3   4   6    38653.74    38027.64    393.60 o 
   4   4   6     1061.81     1090.71     28.12 o 
   5   4   6     7154.92     6859.42     91.63 o 
   6   4   6      890.70      821.40     35.47 o 
   7   4   6     3017.98     2755.51     77.70 o 
   8   4   6     2446.67     2556.49     83.16 o 
   9   4   6      246.06      275.56     38.70 o 
  10   4   6      152.48      198.67     46.53 o 
  11   4   6     1452.42     1290.24    110.21 o 
   1   5   6       10.32       27.17     10.31 o 
   2   5   6     3083.51     2727.64     36.89 o 
   3   5   6      350.64      338.09     18.30 o 
   4   5   6    13674.72    13269.27    210.93 o 
   5   5   6     1895.25     1879.89     54.00 o 
   6   5   6     6154.46     6093.99    127.47 o 
   7   5   6      816.18      838.62     43.51 o 
   8   5   6      502.80      521.66     39.33 o 
   9   5   6     1045.03     1025.72     61.21 o 
  10   5   6      100.77       64.33     46.60 o 
  11   5   6       14.11       21.41     52.49 o 
   0   6   6       99.80      124.33     21.06 o 
   1   6   6     4897.58     4664.64     78.71 o 
   2   6   6      805.65      849.74     18.28 o 
   3   6   6     2675.72     2600.96     55.71 o 
   4   6   6      195.65      278.11     23.96 o 
   5   6   6       10.43        6.35     20.32 o 
   6   6   6       19.96       -2.85     18.94 o 
   7   6   6      136.56      249.62     33.50 o 
   8   6   6       53.49       33.37     27.61 o 
   9   6   6       52.37       85.43     43.51 o 
  10   6   6      127.66      152.03     51.91 o 
   1   7   6     2376.56     2512.82     45.36 o 
   2   7   6      394.49      375.48     23.08 o 
   3   7   6      763.62      713.78     30.61 o 
   4   7   6     4685.12     4353.66     92.94 o 
   5   7   6      770.73      829.40     39.40 o 
   6   7   6       13.75       78.96     23.34 o 
   7   7   6       27.66       47.64     26.00 o 
   8   7   6        0.11       15.54     27.46 o 
   9   7   6      101.65      116.75     48.22 o 
  10   7   6      167.39      192.34     55.73 o 
   0   8   6     9354.82     9645.03    184.87 o 
   1   8   6    11023.64    11870.88    156.18 o 
   2   8   6     1409.49     1252.83     46.64 o 
   3   8   6    17581.02    17811.85    302.62 o 
   4   8   6      609.80      650.69     35.61 o 
   5   8   6      789.76      938.27     45.38 o 
   6   8   6       23.22       48.69     22.62 o 
   7   8   6     3277.74     2962.20    102.85 o 
   8   8   6     1593.62     1436.20     83.59 o 
   9   8   6      523.65      556.65     70.68 o 
  10   8   6        4.91       -2.68     46.39 o 
   1   9   6     3485.34     3502.32     66.11 o 
   2   9   6     5788.53     5577.62     94.32 o 
   3   9   6      534.34      606.94     34.15 o 
   4   9   6     4257.83     4209.40    101.43 o 
   5   9   6      167.70      188.32     30.65 o 
   6   9   6     2887.31     2707.33     84.86 o 
   7   9   6      345.29      444.33     54.45 o 
   8   9   6       16.83       28.40     35.50 o 
   9   9   6      416.32      443.02     63.14 o 
  10   9   6      733.04      594.02     89.11 o 
   0  10   6     1078.35     1035.24     46.25 o 
   1  10   6     1474.30     1415.99     45.77 o 
   2  10   6      920.28      898.38     47.51 o 
   3  10   6      900.99      846.55     42.26 o 
   4  10   6      829.51      764.17     44.31 o 
   5  10   6       39.38       40.65     31.07 o 
   6  10   6     3060.72     2828.47    101.31 o 
   7  10   6       18.68       33.97     33.55 o 
   8  10   6      147.94      266.62     62.27 o 
   9  10   6        0.55      -49.13     49.13 o 
   1  11   6      635.59      639.02     28.41 o 
   2  11   6      945.49      941.69     44.59 o 
   3  11   6      524.82      595.19     37.75 o 
   4  11   6      996.41     1088.98     51.37 o 
   5  11   6       53.25       25.27     24.33 o 
   6  11   6      167.94      230.51     48.66 o 
   7  11   6      140.08      148.58     44.94 o 
   8  11   6       11.40       55.35     43.18 o 
   9  11   6      314.44      397.59     77.70 o 
   0  12   6      197.02      206.99     33.07 o 
   1  12   6       60.17      117.01     37.50 o 
   2  12   6      421.43      493.79     37.04 o 
   3  12   6     8677.69     8702.49    201.22 o 
   4  12   6     1729.79     1703.95     70.80 o 
   5  12   6     3460.72     3260.71    170.01 o 
   6  12   6       63.96      102.33     51.25 o 
   7  12   6      423.55      544.29     66.95 o 
   8  12   6      355.77      344.97     58.98 o 
   1  13   6     2734.29     2657.28     72.22 o 
   2  13   6     1326.60     1387.83     62.96 o 
   3  13   6        5.89       29.48     26.03 o 
   4  13   6     3989.60     4060.28    129.62 o 
   5  13   6        2.61       21.02     33.55 o 
   6  13   6     1762.89     1740.55    120.11 o 
   7  13   6      445.15      490.50     65.34 o 
   8  13   6       16.01       19.85     46.67 o 
   0  14   6     1535.06     1355.33     73.43 o 
   1  14   6      130.89      210.51     34.50 o 
   2  14   6      953.32     1069.83     56.41 o 
   3  14   6      482.03      546.17     47.74 o 
   4  14   6      575.57      997.86    114.56 o 
   5  14   6      257.68      243.56     56.17 o 
   6  14   6        4.77        7.42     39.25 o 
   7  14   6       14.12       26.71     43.03 o 
   1  15   6       39.87       40.23     30.07 o 
   2  15   6     1532.44     1527.84     72.31 o 
   3  15   6       12.22       29.85     37.07 o 
   4  15   6        7.39       74.82     41.15 o 
   5  15   6       25.39      -13.87     42.00 o 
   6  15   6      391.41      350.75     81.31 o 
   0  16   6     2653.04     2196.82    152.40 o 
   1  16   6       11.73       28.65     30.47 o 
   2  16   6      208.83      317.38     58.92 o 
   3  16   6     3240.86     3204.48    141.00 o 
   4  16   6       14.40       10.13     39.25 o 
   5  16   6     2363.00     2161.21    132.48 o 
   1  17   6      454.77      500.53     75.83 o 
   2  17   6      806.15      866.30     83.89 o 
   3  17   6      252.09      248.63     57.22 o 
   4  17   6     2706.17     2485.76    137.98 o 
   0  18   6     1240.29     1396.10    230.43 o 
   1  18   6      199.59      196.62     76.52 o 
   2  18   6        1.27       48.58     55.60 o 
   3  18   6      659.86      781.78    152.21 o 
   1   1   7     2844.21     3063.72     43.44 o 
   2   1   7     3544.13     3418.48     40.07 o 
   3   1   7     1290.20     1450.83     22.83 o 
   4   1   7     6405.88     6503.80     83.19 o 
   5   1   7      220.71      226.58     19.30 o 
   6   1   7      840.75      792.77     30.65 o 
   7   1   7     3894.83     3958.89     82.14 o 
   8   1   7      195.04      183.24     29.62 o 
   9   1   7     1178.40     1149.93     48.86 o 
  10   1   7      189.07      218.50     42.51 o 
  11   1   7      185.05      172.45     64.42 o 
   0   2   7     5109.94     5864.69    133.71 o 
   1   2   7      792.90      826.16     20.88 o 
   2   2   7    26283.98    26425.74    257.30 o 
   3   2   7     9120.20     9083.70    140.39 o 
   4   2   7       18.82       28.92     10.65 o 
   5   2   7    22065.31    22580.10    314.79 o 
   6   2   7     9421.42     9292.45    144.38 o 
   7   2   7      151.67      247.45     22.81 o 
   8   2   7     5665.88     5599.23    122.44 o 
   9   2   7       45.41       43.23     28.12 o 
  10   2   7      562.70      670.81     59.49 o 
  11   2   7     1307.27     1366.78    124.67 o 
   1   3   7    30303.30    29170.60    320.93 o 
   2   3   7     3999.19     4017.88     59.71 o 
   3   3   7     2211.51     2183.64     33.66 o 
   4   3   7    11257.58    11214.54    144.72 o 
   5   3   7      204.74      226.58     21.01 o 
   6   3   7     1317.14     1324.54     40.06 o 
   7   3   7      422.40      512.81     39.71 o 
   8   3   7      225.66      265.22     33.43 o 
   9   3   7      498.44      556.17     45.32 o 
  10   3   7       61.71      111.09     42.59 o 
  11   3   7      395.43      343.66     83.53 o 
   0   4   7     2830.29     2863.21     88.24 o 
   1   4   7      302.52      344.39     18.55 o 
   2   4   7     1629.27     1654.22     35.36 o 
   3   4   7     5481.08     6067.68     78.51 o 
   4   4   7       19.91       10.25      9.26 o 
   5   4   7        9.53        5.12     13.88 o 
   6   4   7      210.14      191.81     19.23 o 
   7   4   7      593.91      640.64     39.37 o 
   8   4   7      142.98      244.00     37.58 o 
   9   4   7      298.22      267.97     41.96 o 
  10   4   7        4.86       64.15     43.15 o 
  11   4   7       15.76      -31.39     61.29 o 
   1   5   7     2244.49     2107.32     43.07 o 
   2   5   7     1485.50     1618.23     28.42 o 
   3   5   7     1220.34     1219.90     25.31 o 
   4   5   7      909.56      935.86     39.76 o 
   5   5   7      588.68      658.18     33.45 o 
   6   5   7      287.51      337.61     28.54 o 
   7   5   7     3121.30     2933.56     85.93 o 
   8   5   7       35.10       75.46     29.03 o 
   9   5   7      939.20      805.56     55.52 o 
  10   5   7      111.15       92.00     50.07 o 
  11   5   7      168.86      123.10     67.47 o 
   0   6   7    22464.52    21696.08    414.58 o 
   1   6   7     3290.27     3468.16     65.50 o 
   2   6   7    10976.02    11184.16    134.00 o 
   3   6   7     3005.44     2667.98     54.08 o 
   4   6   7      113.88      107.43     19.44 o 
   5   6   7    14727.77    15152.99    273.85 o 
   6   6   7       61.75       97.82     25.04 o 
   7   6   7      553.94      691.83     44.40 o 
   8   6   7     3973.44     3977.78    119.76 o 
   9   6   7       88.85      146.31     38.05 o 
  10   6   7      189.71      211.20     65.29 o 
   1   7   7     9785.62     9914.34    141.29 o 
   2   7   7     2586.25     2522.88     40.88 o 
   3   7   7        5.58       42.37     17.72 o 
   4   7   7     4980.91     4936.34    103.83 o 
   5   7   7     1049.34      999.65     43.99 o 
   6   7   7       14.61       58.35     25.57 o 
   7   7   7     1395.19     1488.98     63.01 o 
   8   7   7       52.15       80.88     34.51 o 
   9   7   7     1989.18     1784.31     99.70 o 
  10   7   7      281.32      301.75     75.85 o 
   0   8   7     2086.09     2054.28     66.39 o 
   1   8   7      861.54      811.19     29.78 o 
   2   8   7      119.06       76.82     14.07 o 
   3   8   7     1172.38     1189.86     44.21 o 
   4   8   7     1075.46     1214.19     49.28 o 
   5   8   7      179.30      298.43     31.42 o 
   6   8   7      543.79      579.83     40.19 o 
   7   8   7       66.19       53.03     27.80 o 
   8   8   7        6.44        8.59     34.98 o 
   9   8   7       73.25       59.14     44.90 o 
  10   8   7       33.36       39.87     52.98 o 
   1   9   7     1919.91     1817.87     46.00 o 
   2   9   7      119.67      147.53     21.63 o 
   3   9   7      729.68      732.62     45.28 o 
   4   9   7       73.18       55.92     23.22 o 
   5   9   7      128.15      203.76     42.42 o 
   6   9   7      329.73      470.87     41.40 o 
   7   9   7     1861.24     1625.98     77.85 o 
   8   9   7      362.72      370.50     54.82 o 
   9   9   7       52.26       38.80     46.77 o 
  10   9   7      339.01      237.80     74.71 o 
   0  10   7     1823.39     1832.98     65.35 o 
   1  10   7     1711.87     1646.29     42.44 o 
   2  10   7    14111.06    14388.94    238.39 o 
   3  10   7     1246.52     1200.97     49.07 o 
   4  10   7      786.79      940.57     49.94 o 
   5  10   7     4602.40     4582.16    122.85 o 
   6  10   7      216.18      275.57     37.51 o 
   7  10   7      175.27      222.92     47.74 o 
   8  10   7     2201.08     1961.45    105.01 o 
   9  10   7      207.10      247.24     60.34 o 
   1  11   7     6457.94     6192.30    116.84 o 
   2  11   7     3207.12     3110.52     85.20 o 
   3  11   7       76.81       80.65     24.83 o 
   4  11   7     1561.72     1704.00     65.57 o 
   5  11   7      114.47       85.75     29.12 o 
   6  11   7     1222.14     1111.64     69.26 o 
   7  11   7     2864.52     2799.96    132.09 o 
   8  11   7      106.68       56.93     44.73 o 
   9  11   7      590.28      651.60     94.02 o 
   0  12   7       92.63      158.90     31.63 o 
   1  12   7     1001.46      939.43     37.89 o 
   2  12   7     1784.47     1753.12     79.24 o 
   3  12   7      965.09      941.44     50.39 o 
   4  12   7      624.81      609.01     51.67 o 
   5  12   7      163.51      150.51     41.06 o 
   6  12   7      756.22      824.13     69.30 o 
   7  12   7        0.89      -29.62     42.16 o 
   8  12   7       12.07      -55.00     55.00 o 
   1  13   7     3012.68     2791.74     80.74 o 
   2  13   7        1.86       -1.47     22.83 o 
   3  13   7       10.23       35.71     27.85 o 
   4  13   7      664.41      624.77     48.31 o 
   5  13   7      214.06      211.83     52.78 o 
   6  13   7      444.07      416.01     61.43 o 
   7  13   7        6.62      -28.10     43.11 o 
   8  13   7       76.61       52.95     50.69 o 
   0  14   7     1707.66     1601.12     81.49 o 
   1  14   7      823.88      925.67     51.71 o 
   2  14   7     2411.79     2327.92     87.87 o 
   3  14   7      574.32      549.30     46.02 o 
   4  14   7       82.05       78.41     37.79 o 
   5  14   7     2532.23     2533.96    129.04 o 
   6  14   7      373.95      414.61     78.82 o 
   7  14   7      122.92        8.57     41.36 o 
   1  15   7     2131.97     2003.24     82.99 o 
   2  15   7      184.76      261.98     39.24 o 
   3  15   7      267.56      249.23     48.84 o 
   4  15   7     1280.51     1286.68     90.57 o 
   5  15   7      337.60      423.81     68.52 o 
   6  15   7      734.15      665.01     82.06 o 
   0  16   7      471.47      517.81     83.58 o 
   1  16   7        3.56       58.61     34.88 o 
   2  16   7       41.54      101.68     43.79 o 
   3  16   7      323.69      272.33     58.74 o 
   4  16   7        0.57      -30.08     40.73 o 
   5  16   7      193.47      131.45     55.28 o 
   1  17   7       13.90       86.92     56.98 o 
   2  17   7      177.08       76.46     57.10 o 
   3  17   7       25.26       37.75     48.20 o 
   4  17   7        3.03        9.93     43.16 o 
   0  18   7      321.87      537.53    175.98 o 
   1  18   7       67.22      122.68     66.30 o 
   2  18   7     1135.56     1091.58    129.20 o 
   0   0   8     1128.95      942.17     37.28 o 
   1   0   8     6335.37     6807.70     89.19 o 
   2   0   8    10571.09    10307.43    197.14 o 
   3   0   8     2437.65     2367.14     50.89 o 
   4   0   8     1998.11     2140.60     47.01 o 
   5   0   8     5296.40     5274.74    112.63 o 
   6   0   8     1648.84     1535.21     57.48 o 
   7   0   8     1694.89     1566.70     69.18 o 
   8   0   8     8096.10     7711.61    219.77 o 
   9   0   8      252.00      356.84     92.02 o 
  10   0   8      914.33      756.46    176.29 o 
  11   0   8      506.12      337.07    100.20 o 
   1   1   8     2919.07     2831.66     35.21 o 
   2   1   8      658.29      630.00     19.06 o 
   3   1   8     8684.56     9270.36     92.95 o 
   4   1   8     2857.84     2855.05     43.52 o 
   5   1   8     1613.15     1699.48     37.87 o 
   6   1   8      174.06      209.49     33.42 o 
   7   1   8     3399.70     3473.47     76.52 o 
   8   1   8       18.40       31.08     21.43 o 
   9   1   8     2000.66     1917.49     70.65 o 
  10   1   8      198.98      199.55     48.66 o 
  11   1   8       21.21       14.53     56.60 o 
   0   2   8     9571.75    10309.35    179.89 o 
   1   2   8       20.44       48.89     10.99 o 
   2   2   8       89.23       83.61     13.71 o 
   3   2   8      205.74      188.25     15.70 o 
   4   2   8     1253.19     1239.20     26.63 o 
   5   2   8      967.10      951.67     27.31 o 
   6   2   8       79.43      112.62     20.23 o 
   7   2   8       38.42      123.10     23.03 o 
   8   2   8      184.72      169.43     24.73 o 
   9   2   8       79.61      118.66     44.26 o 
  10   2   8       16.95       36.32     39.79 o 
  11   2   8       97.24       79.68     61.64 o 
   1   3   8     5026.76     4793.43     65.15 o 
   2   3   8      285.24      332.52     17.57 o 
   3   3   8      883.47      869.48     23.62 o 
   4   3   8     5096.67     5014.54     78.45 o 
   5   3   8     1445.45     1317.98     39.18 o 
   6   3   8     2950.77     3053.77     65.39 o 
   7   3   8     3175.70     3222.39     77.98 o 
   8   3   8     1036.91      984.92     51.01 o 
   9   3   8     1817.43     2027.54     93.42 o 
  10   3   8       14.86       16.14     35.80 o 
  11   3   8      243.04      214.84     95.58 o 
   0   4   8    15438.63    15278.25    274.26 o 
   1   4   8     5256.21     5548.63     74.72 o 
   2   4   8     5118.33     4941.71     76.27 o 
   3   4   8     2664.27     2649.95     49.97 o 
   4   4   8      628.02      631.34     20.77 o 
   5   4   8     2638.28     2600.26     50.96 o 
   6   4   8     2431.39     2462.88     57.82 o 
   7   4   8        4.40       68.95     23.48 o 
   8   4   8     4320.95     4002.04    116.85 o 
   9   4   8      153.54      219.42     41.13 o 
  10   4   8     1981.33     1952.16    128.98 o 
  11   4   8      456.45      570.90     88.01 o 
   1   5   8     7676.69     7042.43     96.89 o 
   2   5   8     1015.87     1025.68     24.01 o 
   3   5   8     4090.03     4041.46     72.96 o 
   4   5   8     5135.58     4951.04     81.98 o 
   5   5   8       26.77       27.43     18.80 o 
   6   5   8     1948.65     1906.28     68.06 o 
   7   5   8     6329.30     5847.28    160.61 o 
   8   5   8      147.43      165.22     31.68 o 
   9   5   8     1407.29     1335.41     77.42 o 
  10   5   8       14.88      -46.49     54.87 o 
   0   6   8      949.09      853.65     52.31 o 
   1   6   8     1981.70     2181.77     42.81 o 
   2   6   8      408.12      449.31     23.24 o 
   3   6   8       38.56       59.52     17.73 o 
   4   6   8      174.17      156.83     22.24 o 
   5   6   8       97.35       85.40     22.58 o 
   6   6   8       33.45       23.46     23.47 o 
   7   6   8        2.82       12.25     24.61 o 
   8   6   8      115.15      185.80     42.24 o 
   9   6   8        0.05        1.76     31.32 o 
  10   6   8       86.09      133.31     57.83 o 
   1   7   8     8187.72     8262.57    128.26 o 
   2   7   8     5336.78     5352.92     79.13 o 
   3   7   8      192.56      233.94     22.24 o 
   4   7   8      621.30      595.32     48.90 o 
   5   7   8      488.33      515.22     35.86 o 
   6   7   8     1826.90     1810.48     66.84 o 
   7   7   8     1251.69     1360.52     66.99 o 
   8   7   8      201.60      155.55     36.18 o 
   9   7   8     1075.97     1087.08     91.26 o 
  10   7   8       19.92       -1.73     48.29 o 
   0   8   8    26239.98    26271.77    516.60 o 
   1   8   8     2296.05     2275.12     51.31 o 
   2   8   8    13459.57    13117.85    204.07 o 
   3   8   8     4511.56     4323.83     96.51 o 
   4   8   8      544.56      619.17     42.20 o 
   5   8   8       80.71      114.77     25.38 o 
   6   8   8      458.98      570.24     42.39 o 
   7   8   8      577.85      652.99     52.87 o 
   8   8   8     1663.12     1757.51     87.87 o 
   9   8   8        1.64       54.80     52.37 o 
  10   8   8      691.58      790.97    110.53 o 
   1   9   8     8480.70     8292.31    140.93 o 
   2   9   8     1473.71     1395.77     40.01 o 
   3   9   8     3579.23     3406.74     86.51 o 
   4   9   8     1583.01     1676.65     59.65 o 
   5   9   8      765.77      843.26     48.40 o 
   6   9   8     1374.71     1341.98     77.42 o 
   7   9   8     2638.45     2672.81    103.14 o 
   8   9   8        8.92      125.80     44.80 o 
   9   9   8     1646.26     1387.47    116.45 o 
   0  10   8      312.78      388.18     36.07 o 
   1  10   8      129.62      173.18     19.83 o 
   2  10   8      611.96      611.12     31.08 o 
   3  10   8      401.05      386.41     33.72 o 
   4  10   8       76.16      157.36     38.60 o 
   5  10   8       41.14       70.47     27.24 o 
   6  10   8      214.22      294.10     39.15 o 
   7  10   8      284.50      298.94     48.92 o 
   8  10   8      392.47      368.24     66.33 o 
   9  10   8       38.36      -11.02     48.76 o 
   1  11   8     4043.32     3981.51     80.43 o 
   2  11   8     3502.08     3461.28     93.98 o 
   3  11   8      364.94      384.65     35.90 o 
   4  11   8       46.91       82.54     30.42 o 
   5  11   8       41.64       82.45     30.81 o 
   6  11   8      256.49      356.19     79.98 o 
   7  11   8      117.74      182.36     46.13 o 
   8  11   8       34.11       21.47     42.34 o 
   9  11   8      288.06      267.20     73.17 o 
   0  12   8    16536.29    15971.49    385.85 o 
   1  12   8       47.89       65.13     21.87 o 
   2  12   8      206.68      336.40     32.02 o 
   3  12   8     1342.16     1277.35     60.60 o 
   4  12   8        8.13       26.24     27.11 o 
   5  12   8     1645.39     1560.42     72.38 o 
   6  12   8     1673.94     1741.13     97.62 o 
   7  12   8      315.87      430.65     83.74 o 
   8  12   8     1409.17     1362.66    106.61 o 
   1  13   8     6266.85     6060.96    138.01 o 
   2  13   8      383.77      336.82     35.70 o 
   3  13   8      715.18      736.30     50.02 o 
   4  13   8     1533.10     1663.50     77.17 o 
   5  13   8      228.06      264.67     49.44 o 
   6  13   8      797.03      695.51     70.82 o 
   7  13   8     1621.31     1524.97    110.70 o 
   0  14   8     4188.84     3897.68    159.88 o 
   1  14   8        2.08       24.44     26.93 o 
   2  14   8      211.40      295.62     38.97 o 
   3  14   8       67.10      122.81     35.32 o 
   4  14   8      191.53      285.91     50.31 o 
   5  14   8      466.21      537.90     67.18 o 
   6  14   8      287.16      489.79    124.49 o 
   7  14   8       17.64       -9.53     43.70 o 
   1  15   8      535.19      483.35     46.53 o 
   2  15   8      836.08      839.25     62.14 o 
   3  15   8        0.75       11.08     39.31 o 
   4  15   8       53.36      -27.57     40.73 o 
   5  15   8       36.09      112.87     49.41 o 
   6  15   8       16.59       35.45     44.98 o 
   0  16   8     2380.61     2332.41    165.37 o 
   1  16   8       12.85       29.49     36.26 o 
   2  16   8     1258.39     1221.76     79.12 o 
   3  16   8      619.27      596.70     69.26 o 
   4  16   8        7.45       31.48     43.95 o 
   5  16   8      538.90      709.87     80.92 o 
   1  17   8     2758.36     2437.05    140.41 o 
   2  17   8      960.97     1193.80    116.03 o 
   3  17   8       68.99       41.84     50.65 o 
   4  17   8      379.70      592.16     87.12 o 
   0  18   8      969.77     1269.18    448.19 o 
   1  18   8       12.80       50.86     55.87 o 
   1   1   9     1941.55     2054.07     28.96 o 
   2   1   9    12689.21    12555.98    178.01 o 
   3   1   9     2443.67     2571.74     55.75 o 
   4   1   9     4764.35     4485.08     58.32 o 
   5   1   9     2112.74     2133.55     46.16 o 
   6   1   9     1473.86     1413.25     41.55 o 
   7   1   9      113.69      157.91     22.05 o 
   8   1   9        2.46        3.20     18.79 o 
   9   1   9        0.69       45.59     31.21 o 
  10   1   9      395.77      381.78     72.79 o 
  11   1   9      120.48       81.39     62.54 o 
   0   2   9     3904.48     3869.48     87.84 o 
   1   2   9    16167.83    15938.88    174.69 o 
   2   2   9     9842.48     9781.74    109.50 o 
   3   2   9    24053.23    23786.53    256.86 o 
   4   2   9      301.31      384.64     15.96 o 
   5   2   9    10755.03    10408.90    146.72 o 
   6   2   9       85.57      135.10     18.04 o 
   7   2   9      411.25      510.13     31.12 o 
   8   2   9      620.82      557.65     56.30 o 
   9   2   9       14.37       -9.56     30.63 o 
  10   2   9       49.82       53.85     37.68 o 
  11   2   9     1342.77     1386.02    129.56 o 
   1   3   9    10815.13    11517.13    137.23 o 
   2   3   9    21987.20    21609.62    242.86 o 
   3   3   9      205.86      230.97     20.21 o 
   4   3   9     5335.46     5140.63    105.04 o 
   5   3   9      571.51      555.96     32.29 o 
   6   3   9     3596.52     3621.87     79.85 o 
   7   3   9      350.00      363.04     30.81 o 
   8   3   9      194.37      157.67     31.01 o 
   9   3   9       14.62       30.90     34.89 o 
  10   3   9      191.92      274.08     55.95 o 
  11   3   9       61.11      202.35     97.80 o 
   0   4   9     4564.24     4958.59    130.83 o 
   1   4   9      110.12      129.88     18.12 o 
   2   4   9     2189.45     2394.57     44.30 o 
   3   4   9     1729.21     1609.29     30.89 o 
   4   4   9      143.55      128.43     16.68 o 
   5   4   9       34.27       42.25     11.89 o 
   6   4   9      250.08      262.97     24.76 o 
   7   4   9       25.44       45.34     22.50 o 
   8   4   9        1.03      -18.34     27.11 o 
   9   4   9        2.68       -2.00     40.60 o 
  10   4   9        6.11      -12.89     36.01 o 
   1   5   9        4.49       -3.42      9.65 o 
   2   5   9     2290.81     2169.44     46.63 o 
   3   5   9     1016.40     1095.58     42.24 o 
   4   5   9     6295.19     6114.67    109.45 o 
   5   5   9      440.27      495.91     31.38 o 
   6   5   9     3136.60     2957.12     82.70 o 
   7   5   9      138.18      139.62     30.86 o 
   8   5   9        1.77       78.87     50.22 o 
   9   5   9       41.45       60.91     39.69 o 
  10   5   9      253.83      305.40     70.76 o 
   0   6   9      887.44      913.87     35.03 o 
   1   6   9     5022.70     4803.47    116.27 o 
   2   6   9      332.24      328.70     17.14 o 
   3   6   9    11523.69    11389.67    148.93 o 
   4   6   9     1676.84     1597.90     50.00 o 
   5   6   9     7496.70     7318.05    151.70 o 
   6   6   9      580.84      591.26     40.28 o 
   7   6   9      393.96      388.24     36.74 o 
   8   6   9        3.37       32.43     31.42 o 
   9   6   9      220.13      427.15     66.13 o 
  10   6   9      450.73      623.34     88.20 o 
   1   7   9        6.34        3.21     14.20 o 
   2   7   9     9508.19     9438.15    134.51 o 
   3   7   9     2934.41     2807.16     55.65 o 
   4   7   9     8140.80     7978.28    161.41 o 
   5   7   9      183.72      266.20     36.32 o 
   6   7   9     2548.19     2496.16     82.02 o 
   7   7   9       46.75       35.93     26.59 o 
   8   7   9      194.44      162.03     38.12 o 
   9   7   9      519.59      587.49     80.86 o 
  10   7   9      482.97      597.74     86.09 o 
   0   8   9      444.46      553.95     46.81 o 
   1   8   9     1403.81     1475.21     43.66 o 
   2   8   9       58.41       98.38     17.10 o 
   3   8   9     1919.10     1856.27     58.68 o 
   4   8   9      481.40      564.94     36.70 o 
   5   8   9       67.26      148.57     42.54 o 
   6   8   9      166.55      189.76     33.85 o 
   7   8   9       83.00      110.73     31.44 o 
   8   8   9      113.58      123.97     42.19 o 
   9   8   9       37.87       66.99     53.65 o 
  10   8   9        4.84       22.84     49.26 o 
   1   9   9      152.19      131.88     20.34 o 
   2   9   9      535.68      541.93     28.25 o 
   3   9   9     1844.78     1709.25     72.69 o 
   4   9   9     2079.05     2144.24     73.06 o 
   5   9   9        5.44       49.63     24.81 o 
   6   9   9     3527.61     3324.87    107.43 o 
   7   9   9      408.47      448.20     44.18 o 
   8   9   9      144.09      210.06     50.82 o 
   9   9   9       25.11       40.02     52.04 o 
   0  10   9     2678.78     2584.03    101.49 o 
   1  10   9      385.98      418.42     28.65 o 
   2  10   9     1010.67      929.66     51.06 o 
   3  10   9     7276.37     7258.50    164.01 o 
   4  10   9       60.43       50.99     26.41 o 
   5  10   9     5855.59     5749.85    152.86 o 
   6  10   9      618.69      621.42     50.88 o 
   7  10   9      652.18      693.35     67.56 o 
   8  10   9      113.15      160.13     52.69 o 
   9  10   9      152.74      141.43     63.59 o 
   1  11   9      104.49       77.58     19.72 o 
   2  11   9     4011.67     3919.40    105.25 o 
   3  11   9      386.44      440.90     39.45 o 
   4  11   9     4422.22     4471.48    126.55 o 
   5  11   9       22.98       -0.72     31.92 o 
   6  11   9     2871.41     2682.21    102.68 o 
   7  11   9      148.36      173.32     48.49 o 
   8  11   9        1.05       22.13     47.52 o 
   0  12   9        0.04        8.10     31.01 o 
   1  12   9        1.21        3.40     18.92 o 
   2  12   9        8.08       -7.86     23.77 o 
   3  12   9     2345.60     2497.56     90.38 o 
   4  12   9       87.26       87.66     31.55 o 
   5  12   9      177.52      117.49     35.82 o 
   6  12   9       67.30       33.81     39.59 o 
   7  12   9       90.05       69.62     45.11 o 
   8  12   9       16.91       46.35     59.24 o 
   1  13   9      404.92      405.40     37.63 o 
   2  13   9       23.95       25.72     23.68 o 
   3  13   9        0.74       80.39     30.02 o 
   4  13   9     1352.21     1370.13     72.56 o 
   5  13   9       13.14        4.62     34.78 o 
   6  13   9      370.60      387.93     61.48 o 
   7  13   9       90.46       39.85     46.07 o 
   0  14   9     2423.55     2360.96    120.21 o 
   1  14   9      424.19      466.99     42.61 o 
   2  14   9       14.06        6.47     26.41 o 
   3  14   9     3051.52     2805.10    111.86 o 
   4  14   9       64.14      138.87     46.66 o 
   5  14   9     3507.91     3413.37    147.17 o 
   6  14   9       32.64      129.02     64.90 o 
   7  14   9      836.39      834.91    104.94 o 
   1  15   9        1.61      -12.83     30.73 o 
   2  15   9     1254.84     1214.20     68.89 o 
   3  15   9      155.03      196.45     53.96 o 
   4  15   9     3552.54     3601.10    153.79 o 
   5  15   9        2.25       55.85     45.19 o 
   6  15   9     1105.25     1120.31    104.54 o 
   0  16   9      170.69      226.18     73.91 o 
   1  16   9        2.08      -37.49     40.38 o 
   2  16   9       25.42       -3.20     37.72 o 
   3  16   9      681.52      732.03     75.55 o 
   4  16   9        7.67      -15.00     46.51 o 
   5  16   9      358.01      423.56     81.77 o 
   1  17   9      128.02      131.32     64.10 o 
   2  17   9       70.71      -50.26     55.59 o 
   3  17   9      172.40       54.76     57.76 o 
   0  18   9       51.77      107.26    179.97 o 
   0   0  10    34248.49    33500.21    782.41 o 
   1   0  10     3428.38     3596.28     63.81 o 
   2   0  10    18984.38    19606.86    410.19 o 
   3   0  10     1870.76     1790.96     62.67 o 
   4   0  10     1768.96     1687.89     62.17 o 
   5   0  10     1537.39     1622.21     51.45 o 
   6   0  10     3674.68     3525.83     98.74 o 
   7   0  10      174.92      250.68     54.72 o 
   8   0  10    14589.07    14761.35    453.76 o 
   9   0  10       92.49      171.82     46.45 o 
  10   0  10     1330.27     1337.91    156.18 o 
  11   0  10        9.70       47.52     85.08 o 
   1   1  10    18455.15    18306.48    199.67 o 
   2   1  10       96.76       90.93     17.96 o 
   3   1  10     4822.90     4786.27     88.21 o 
   4   1  10      289.11      345.51     23.73 o 
   5   1  10       60.87       78.77     13.17 o 
   6   1  10      518.57      441.46     25.78 o 
   7   1  10     2423.74     2393.73     73.25 o 
   8   1  10        0.52       56.61     27.29 o 
   9   1  10     1240.77     1165.47     90.19 o 
  10   1  10        1.93      -28.16     44.68 o 
  11   1  10      107.92      290.68    121.73 o 
   0   2  10     4662.00     5298.18    121.90 o 
   1   2  10        3.16      -11.55     11.55 o 
   2   2  10     5230.96     5448.64     78.86 o 
   3   2  10      126.39      114.68     21.64 o 
   4   2  10     1963.47     1937.99     46.34 o 
   5   2  10      745.67      687.92     25.88 o 
   6   2  10      325.88      353.48     24.44 o 
   7   2  10      160.44      183.76     23.25 o 
   8   2  10      412.48      505.08     47.40 o 
   9   2  10       14.70       53.81     40.96 o 
  10   2  10       35.11       40.39     44.62 o 
   1   3  10     5906.76     5702.46     76.42 o 
   2   3  10     5670.96     5838.92     77.30 o 
   3   3  10        6.87       15.25     12.23 o 
   4   3  10     2318.43     2433.92     64.05 o 
   5   3  10        3.75       -3.23     17.32 o 
   6   3  10       38.90       25.18     14.41 o 
   7   3  10     4660.83     4358.06    118.77 o 
   8   3  10      427.42      446.00     50.38 o 
   9   3  10      534.49      742.37     74.28 o 
  10   3  10      104.20       46.25     37.58 o 
   0   4  10     4444.69     3918.45     87.52 o 
   1   4  10       53.88      102.58     21.35 o 
   2   4  10    41222.07    40399.75    509.80 o 
   3   4  10      425.45      454.54     24.49 o 
   4   4  10       19.71       30.28     12.40 o 
   5   4  10      155.83      247.43     18.39 o 
   6   4  10     1299.28     1325.66     47.07 o 
   7   4  10     1537.26     1463.67     64.49 o 
   8   4  10     8352.56     8878.79    280.97 o 
   9   4  10      103.61      152.97     50.07 o 
  10   4  10     1097.58     1123.75     92.22 o 
   1   5  10    10011.06     9976.51    146.60 o 
   2   5  10       44.18       45.38     11.70 o 
   3   5  10     3033.73     2976.95     72.20 o 
   4   5  10      917.78      818.60     29.89 o 
   5   5  10       42.42       81.72     25.83 o 
   6   5  10      195.64      191.58     28.92 o 
   7   5  10     7244.23     7345.27    189.38 o 
   8   5  10       62.15       93.38     40.66 o 
   9   5  10     1233.97     1214.21     87.87 o 
  10   5  10       11.72       -3.08     54.25 o 
   0   6  10      470.10      572.54     56.95 o 
   1   6  10       21.38       64.81     19.83 o 
   2   6  10       12.95       15.81     12.70 o 
   3   6  10      123.95      109.37     13.86 o 
   4   6  10      608.00      721.31     43.66 o 
   5   6  10      150.17      189.68     25.51 o 
   6   6  10     1687.46     1737.74     64.50 o 
   7   6  10      118.86      130.22     31.93 o 
   8   6  10      613.60      568.84     61.44 o 
   9   6  10       23.40       10.84     40.04 o 
  10   6  10      265.40      230.50     70.45 o 
   1   7  10     2124.63     2029.47     46.25 o 
   2   7  10     1404.61     1457.16     37.94 o 
   3   7  10      576.34      571.13     28.51 o 
   4   7  10      918.84      913.06     43.40 o 
   5   7  10     1462.10     1427.21     57.97 o 
   6   7  10      187.72      213.85     31.38 o 
   7   7  10      626.43      616.08     48.76 o 
   8   7  10       29.32       42.15     37.08 o 
   9   7  10      699.04      738.34     96.30 o 
  10   7  10       23.69       59.33     60.61 o 
   0   8  10     5896.34     5651.71    136.50 o 
   1   8  10      950.92      966.34     36.34 o 
   2   8  10     6246.41     6173.08    103.58 o 
   3   8  10       17.30       38.75     22.40 o 
   4   8  10     1127.74     1204.94     50.95 o 
   5   8  10      225.93      238.62     32.15 o 
   6   8  10     1598.38     1627.49     70.01 o 
   7   8  10        7.95       25.48     28.88 o 
   8   8  10     6013.02     5817.68    220.11 o 
   9   8  10      676.76      596.02     88.53 o 
   1   9  10     2473.32     2359.71     60.96 o 
   2   9  10       21.50       42.13     18.05 o 
   3   9  10      531.60      601.84     40.42 o 
   4   9  10      120.03      168.75     30.31 o 
   5   9  10      920.22      918.80     52.96 o 
   6   9  10       38.27       26.23     26.38 o 
   7   9  10     5511.96     5027.76    166.06 o 
   8   9  10       12.28       -4.29     45.79 o 
   9   9  10     1529.70     1567.79    133.65 o 
   0  10  10     8210.09     8247.45    209.65 o 
   1  10  10      707.63      665.48     38.95 o 
   2  10  10        7.42       40.76     21.60 o 
   3  10  10       31.06       62.74     25.62 o 
   4  10  10     1230.22     1176.20     55.82 o 
   5  10  10     1324.00     1171.74     61.96 o 
   6  10  10       68.86      152.68     39.24 o 
   7  10  10       34.05      -13.68     31.75 o 
   8  10  10       39.47       89.07     56.90 o 
   9  10  10        1.16       79.91     66.88 o 
   1  11  10     2375.37     2419.31     71.44 o 
   2  11  10      378.92      352.01     36.60 o 
   3  11  10       73.09       87.44     28.91 o 
   4  11  10       69.49       84.31     30.33 o 
   5  11  10       61.56       59.41     32.14 o 
   6  11  10       37.66       72.43     39.24 o 
   7  11  10      120.71      103.86     47.61 o 
   8  11  10        6.84      -22.56     46.68 o 
   0  12  10      878.83      977.00     62.00 o 
   1  12  10       61.57       63.23     24.83 o 
   2  12  10    11559.42    11500.44    258.39 o 
   3  12  10      515.32      510.41     63.31 o 
   4  12  10      684.78      792.39     53.55 o 
   5  12  10       73.20       56.33     33.69 o 
   6  12  10     1050.49     1168.24     86.54 o 
   7  12  10        0.71       82.05     49.99 o 
   8  12  10     2447.18     2332.54    177.85 o 
   1  13  10     4291.81     4200.71    131.79 o 
   2  13  10      440.74      481.97     45.46 o 
   3  13  10      249.92      324.02     47.94 o 
   4  13  10       82.97       83.13     34.59 o 
   5  13  10      472.51      574.87     65.59 o 
   6  13  10        0.87      -32.78     39.39 o 
   7  13  10     1429.25     1393.14    124.96 o 
   0  14  10      760.55      755.45     95.05 o 
   1  14  10      307.65      394.48     41.90 o 
   2  14  10       42.25       20.14     29.92 o 
   3  14  10       21.47       49.43     33.85 o 
   4  14  10       10.48       18.98     37.36 o 
   5  14  10       20.87      190.83     70.41 o 
   6  14  10      217.98      231.10     61.70 o 
   1  15  10      782.28      909.34     69.73 o 
   2  15  10       29.58       62.10     33.55 o 
   3  15  10       30.34       64.19     34.94 o 
   4  15  10        2.87      -44.31     45.81 o 
   5  15  10       12.30       70.16     73.93 o 
   0  16  10     2515.21     2379.41    173.34 o 
   1  16  10        6.85       41.59     42.17 o 
   2  16  10     2337.46     2277.29    111.06 o 
   3  16  10      157.04      197.10     73.07 o 
   4  16  10       61.00      110.32     53.44 o 
   1  17  10     4018.13     3884.09    201.51 o 
   2  17  10       22.32       36.60     57.23 o 
   3  17  10      320.28      257.19     80.78 o 
   1   1  11     4560.10     4329.52     70.25 o 
   2   1  11    13383.39    13859.17    221.54 o 
   3   1  11      819.71      778.73     30.98 o 
   4   1  11     1749.04     1741.93     51.35 o 
   5   1  11       69.21      102.70     24.37 o 
   6   1  11     2575.38     2534.90     71.65 o 
   7   1  11      107.48      180.01     29.48 o 
   8   1  11       15.82       17.70     23.51 o 
   9   1  11       83.85       82.97     37.10 o 
  10   1  11      122.51       72.32     55.26 o 
   0   2  11    23052.65    23105.63    476.24 o 
   1   2  11      420.95      346.53     16.62 o 
   2   2  11     3602.95     3508.98     56.21 o 
   3   2  11     7516.35     7528.02    140.20 o 
   4   2  11     1299.74     1296.88     41.04 o 
   5   2  11     4866.26     5054.19    107.39 o 
   6   2  11       45.91       67.75     21.37 o 
   7   2  11     1167.04     1136.48     62.65 o 
   8   2  11      787.97      733.25     56.65 o 
   9   2  11      450.63      438.61     57.25 o 
  10   2  11      996.01      972.90    103.86 o 
   1   3  11     1398.08     1287.14     35.19 o 
   2   3  11    12966.09    12954.49    161.11 o 
   3   3  11     1546.00     1567.39     56.33 o 
   4   3  11     1687.56     1630.82     37.95 o 
   5   3  11        2.84       46.60     31.63 o 
   6   3  11     1202.91     1144.54     44.08 o 
   7   3  11     1342.84     1316.34     73.27 o 
   8   3  11        4.03       29.94     32.34 o 
   9   3  11      153.26      158.55     46.02 o 
  10   3  11      237.95      303.36     64.38 o 
   0   4  11     2861.02     3221.85    151.51 o 
   1   4  11      481.83      531.05     24.00 o 
   2   4  11        5.07      -12.86     12.86 o 
   3   4  11      391.26      336.63     17.32 o 
   4   4  11     1687.58     1711.23     40.91 o 
   5   4  11      160.89      201.21     23.77 o 
   6   4  11      178.59      182.66     46.55 o 
   7   4  11        2.30       30.67     32.11 o 
   8   4  11      111.18      132.29     38.62 o 
   9   4  11      400.05      345.47     70.90 o 
  10   4  11       84.42      100.02     52.14 o 
   1   5  11       98.13      117.16     20.74 o 
   2   5  11     1745.22     1668.83     55.30 o 
   3   5  11      120.75      179.61     17.76 o 
   4   5  11     7024.04     6873.96    106.75 o 
   5   5  11      419.60      457.26     29.24 o 
   6   5  11     2826.61     2772.05     88.69 o 
   7   5  11      718.87      806.55     66.63 o 
   8   5  11       15.66       46.48     36.18 o 
   9   5  11      258.25      350.17     71.79 o 
  10   5  11      256.81      241.62     68.81 o 
   0   6  11     5087.04     5356.99    129.80 o 
   1   6  11     2203.96     2135.66     48.17 o 
   2   6  11     1847.88     1768.53     69.75 o 
   3   6  11     7705.41     7555.57    126.42 o 
   4   6  11       10.13      -17.87     17.87 o 
   5   6  11     4300.01     4293.69    113.05 o 
   6   6  11      465.73      539.31     47.69 o 
   7   6  11     1112.89     1201.15     71.49 o 
   8   6  11      485.66      643.27     95.45 o 
   9   6  11      339.25      337.09     59.92 o 
  10   6  11      233.29      228.95     66.82 o 
   1   7  11      385.27      349.79     21.97 o 
   2   7  11     5770.27     5648.30     97.25 o 
   3   7  11     2314.02     2189.57     53.46 o 
   4   7  11     4997.23     4982.37    116.21 o 
   5   7  11      337.78      440.83     35.57 o 
   6   7  11     2259.06     2294.01    103.01 o 
   7   7  11     1536.46     1455.97     77.05 o 
   8   7  11      112.95       32.53     39.02 o 
   9   7  11      226.95      333.88     68.56 o 
   0   8  11      112.66      189.89     49.42 o 
   1   8  11      195.17      342.31     25.57 o 
   2   8  11     1283.40     1220.32     42.81 o 
   3   8  11      253.53      332.53     30.20 o 
   4   8  11      182.74      219.47     29.89 o 
   5   8  11       12.69       12.20     25.00 o 
   6   8  11        6.54       27.79     26.64 o 
   7   8  11       70.40      -13.46     28.58 o 
   8   8  11       75.39       27.21     42.17 o 
   9   8  11       33.42       20.50     48.42 o 
   1   9  11      888.30      845.02     39.89 o 
   2   9  11      310.32      378.64     29.53 o 
   3   9  11       92.91      116.13     38.06 o 
   4   9  11     3767.47     3598.15    104.95 o 
   5   9  11      121.11      157.81     33.00 o 
   6   9  11     2906.97     2942.06    110.71 o 
   7   9  11      185.09      224.31     44.25 o 
   8   9  11       21.40      -24.80     56.14 o 
   9   9  11       23.41       -0.58     52.85 o 
   0  10  11     3187.70     3192.66    103.62 o 
   1  10  11      158.13      157.79     22.07 o 
   2  10  11      203.36      240.81     25.70 o 
   3  10  11     8296.52     8186.03    189.03 o 
   4  10  11        8.74        2.67     24.57 o 
   5  10  11     4301.15     4320.29    132.31 o 
   6  10  11      706.40      808.22     58.63 o 
   7  10  11      599.85      750.49     74.12 o 
   8  10  11      523.42      567.19     87.88 o 
   1  11  11      353.76      371.21     32.76 o 
   2  11  11     3012.30     2961.68     97.01 o 
   3  11  11       61.70       36.58     27.47 o 
   4  11  11     3530.53     3662.50    119.38 o 
   5  11  11      370.30      555.84     48.07 o 
   6  11  11     3033.86     2928.19    117.38 o 
   7  11  11      725.47      583.30     83.06 o 
   8  11  11       20.39      253.11    103.56 o 
   0  12  11     2211.42     2002.11     88.40 o 
   1  12  11       18.26       59.20     24.67 o 
   2  12  11      432.23      454.75     42.99 o 
   3  12  11     1451.45     1453.53     88.12 o 
   4  12  11       76.77       69.80     31.06 o 
   5  12  11      104.47      102.68     39.54 o 
   6  12  11       92.95       95.31     45.73 o 
   7  12  11      103.39      181.56     76.05 o 
   1  13  11       40.81       63.06     30.45 o 
   2  13  11      109.30       81.15     33.37 o 
   3  13  11       80.96      113.23     34.60 o 
   4  13  11      828.72      827.16     59.65 o 
   5  13  11       74.25      190.58     48.84 o 
   6  13  11      249.91      251.14     61.59 o 
   7  13  11       49.96       29.18     49.00 o 
   0  14  11      806.04     1094.73    106.71 o 
   1  14  11       59.44       60.50     34.19 o 
   2  14  11      297.25      407.01     55.09 o 
   3  14  11     2499.28     2427.91    111.79 o 
   4  14  11        1.72       10.82     37.58 o 
   5  14  11     1762.74     1752.59    108.42 o 
   6  14  11      407.68      391.17    103.58 o 
   1  15  11     1465.96     1601.43     96.76 o 
   2  15  11     1279.62     1336.37     80.09 o 
   3  15  11      474.63      487.09     58.14 o 
   4  15  11     3843.58     3625.96    160.95 o 
   5  15  11        0.73       22.97     49.96 o 
   0  16  11      298.71      237.08     74.51 o 
   1  16  11       44.71       54.67     44.60 o 
   2  16  11       28.03       70.45     49.91 o 
   3  16  11      286.98      327.49     69.24 o 
   4  16  11       33.70       23.42     53.67 o 
   1  17  11       86.13       55.21     62.56 o 
   2  17  11       17.15      -43.37     58.70 o 
   0   0  12     8315.67     8266.40    226.72 o 
   1   0  12     1865.82     1669.00     47.86 o 
   2   0  12     3945.37     3920.83    120.05 o 
   3   0  12     4993.96     4809.83    137.47 o 
   4   0  12     6388.23     6322.91    191.15 o 
   5   0  12     4222.61     4092.37    139.49 o 
   6   0  12      147.36      248.26     44.04 o 
   7   0  12      208.80      353.82     53.13 o 
   8   0  12     6017.54     5619.17    214.94 o 
   9   0  12      272.56      225.37     97.64 o 
  10   0  12      595.29      850.27    152.97 o 
   1   1  12     4046.20     3867.19     78.59 o 
   2   1  12      988.76      960.83     37.03 o 
   3   1  12      658.69      773.50     45.65 o 
   4   1  12     6548.75     6768.69    136.01 o 
   5   1  12      283.91      369.80     30.73 o 
   6   1  12       51.41       43.79     24.26 o 
   7   1  12     1703.94     1734.01     67.54 o 
   8   1  12        8.34       57.50     27.40 o 
   9   1  12     1112.07     1098.57     77.89 o 
  10   1  12      183.16      141.92     58.12 o 
   0   2  12      562.22      494.92     60.25 o 
   1   2  12     2138.64     2147.56     40.57 o 
   2   2  12     4670.05     4486.15     82.60 o 
   3   2  12        0.72       26.74     19.30 o 
   4   2  12     1196.69     1232.67     44.10 o 
   5   2  12      861.09      921.35     53.35 o 
   6   2  12      339.60      359.89     36.77 o 
   7   2  12      588.00      503.76     41.37 o 
   8   2  12        5.80       47.26     35.42 o 
   9   2  12       11.99       52.00     37.06 o 
  10   2  12       77.48       86.25     60.50 o 
   1   3  12     1345.35     1196.29     29.33 o 
   2   3  12     4692.52     4583.82     67.87 o 
   3   3  12     1040.64     1116.90     38.91 o 
   4   3  12     2242.52     2286.74     63.22 o 
   5   3  12      263.11      365.15     29.69 o 
   6   3  12     1121.77     1124.59     47.39 o 
   7   3  12     2228.97     2026.97     88.24 o 
   8   3  12       51.01       62.97     35.88 o 
   9   3  12      286.03      313.81     55.02 o 
  10   3  12      164.80      116.07     61.67 o 
   0   4  12    19490.84    19002.51    378.28 o 
   1   4  12        8.71       10.41     11.64 o 
   2   4  12     7984.34     7629.16    111.79 o 
   3   4  12     8971.53     9237.19    148.18 o 
   4   4  12      222.81      240.29     25.90 o 
   5   4  12     2194.84     2155.87     73.10 o 
   6   4  12      393.82      492.71     46.51 o 
   7   4  12      198.81      285.77     52.46 o 
   8   4  12     2020.78     1924.67     95.64 o 
   9   4  12        6.13       29.87     36.69 o 
  10   4  12      554.17      803.22     97.54 o 
   1   5  12     1947.61     1965.71     47.52 o 
   2   5  12     5924.28     5901.53     97.50 o 
   3   5  12     3224.37     3244.70     64.00 o 
   4   5  12     2258.51     2187.95     51.47 o 
   5   5  12       32.41       37.44     22.82 o 
   6   5  12     2242.64     2186.40     96.01 o 
   7   5  12     3643.72     3612.76    132.71 o 
   8   5  12       34.25       29.49     35.46 o 
   9   5  12      361.39      446.69     59.17 o 
  10   5  12      287.14      324.38     77.58 o 
   0   6  12      425.05      465.61     33.79 o 
   1   6  12      379.90      476.19     26.98 o 
   2   6  12        0.55        0.10     13.55 o 
   3   6  12      353.42      412.56     24.02 o 
   4   6  12      227.23      245.37     32.79 o 
   5   6  12       56.55       76.06     26.57 o 
   6   6  12      296.89      350.94     47.74 o 
   7   6  12      258.30      327.67     50.87 o 
   8   6  12      136.83      193.55     47.07 o 
   9   6  12        0.14       13.77     45.84 o 
   1   7  12     1512.90     1518.15     51.09 o 
   2   7  12     1770.90     1758.14     51.23 o 
   3   7  12        9.46       61.52     26.80 o 
   4   7  12     1797.18     1842.35     68.97 o 
   5   7  12      187.67      204.25     31.12 o 
   6   7  12     3209.87     3088.41    110.74 o 
   7   7  12      123.18      292.26     64.33 o 
   8   7  12        6.05      -26.07     44.59 o 
   9   7  12      441.24      507.41     82.10 o 
   0   8  12     3751.91     3646.36    110.09 o 
   1   8  12       13.25       36.47     17.53 o 
   2   8  12     2483.68     2325.45     57.12 o 
   3   8  12     2650.00     2820.39     80.76 o 
   4   8  12     1317.95     1326.49     86.36 o 
   5   8  12     5052.09     4908.99    133.72 o 
   6   8  12     1010.11     1148.36     80.05 o 
   7   8  12       16.01       52.13     38.67 o 
   8   8  12     1768.01     1701.58    112.69 o 
   9   8  12      123.23       65.88     51.61 o 
   1   9  12     1657.22     1687.15     52.22 o 
   2   9  12      589.06      627.23     35.77 o 
   3   9  12     1980.04     2048.60     72.97 o 
   4   9  12     6369.26     6214.27    157.08 o 
   5   9  12       62.43       82.92     30.56 o 
   6   9  12     1382.59     1392.85     76.31 o 
   7   9  12     1816.55     1678.75    116.51 o 
   8   9  12       22.68       -3.13     45.46 o 
   9   9  12      430.48      315.00     85.67 o 
   0  10  12     2625.44     2549.87     97.73 o 
   1  10  12      392.74      427.75     29.36 o 
   2  10  12       34.28       33.87     23.98 o 
   3  10  12      342.07      454.59     44.82 o 
   4  10  12      272.35      299.23     57.44 o 
   5  10  12      746.10      726.30     54.34 o 
   6  10  12       96.48      144.09     65.12 o 
   7  10  12       81.63       46.96     42.37 o 
   8  10  12        2.96      -35.01     51.27 o 
   1  11  12     1010.65      980.99     48.17 o 
   2  11  12      864.14      846.21     50.68 o 
   3  11  12        1.77       55.98     28.50 o 
   4  11  12      150.36      159.18     37.81 o 
   5  11  12      215.70      314.16     44.82 o 
   6  11  12      693.31      758.70     65.90 o 
   7  11  12       46.30      102.70     58.76 o 
   8  11  12        5.75       57.14     56.46 o 
   0  12  12     6301.31     5935.29    184.64 o 
   1  12  12      954.99      868.14     48.73 o 
   2  12  12     1681.50     1673.22     76.61 o 
   3  12  12     1892.29     1851.87     92.12 o 
   4  12  12      183.09      254.34     41.38 o 
   5  12  12     1525.67     1570.99     96.78 o 
   6  12  12      310.12      356.57     71.37 o 
   7  12  12      911.57      956.93    105.62 o 
   1  13  12     1641.93     1632.06     72.22 o 
   2  13  12     2206.27     2075.46     87.65 o 
   3  13  12      413.84      562.79     54.47 o 
   4  13  12     1730.37     1805.18     89.92 o 
   5  13  12      401.37      485.00     69.14 o 
   6  13  12     1180.61     1347.52    116.06 o 
   0  14  12      892.62      959.33    106.74 o 
   1  14  12      205.59      221.23     51.29 o 
   2  14  12      577.05      673.69     58.79 o 
   3  14  12      546.38      640.57     59.24 o 
   4  14  12      106.21       76.31     42.96 o 
   5  14  12      158.00      159.08     55.10 o 
   6  14  12      346.32      417.93    127.38 o 
   1  15  12     1083.69     1074.01     80.58 o 
   2  15  12        1.51       52.36     38.37 o 
   3  15  12        8.33       12.50     34.10 o 
   4  15  12      218.09      278.87     66.50 o 
   5  15  12        0.93       66.89     57.02 o 
   0  16  12      872.27      790.73    115.56 o 
   1  16  12      163.87      149.92     55.47 o 
   2  16  12      506.35      471.64     75.35 o 
   3  16  12      690.78      698.59     99.01 o 
   1  17  12     1322.96     1352.85    149.80 o 
   1   1  13     4264.90     4224.01     69.58 o 
   2   1  13     2551.05     2509.80     63.39 o 
   3   1  13      540.68      566.68     40.64 o 
   4   1  13     2155.24     2244.52     67.74 o 
   5   1  13     1080.31     1164.02     50.29 o 
   6   1  13        3.00        1.29     26.11 o 
   7   1  13     1964.70     1965.83     74.56 o 
   8   1  13      369.47      406.81     46.12 o 
   9   1  13      922.11      789.35     77.41 o 
  10   1  13       10.65       99.37     79.33 o 
   0   2  13     8228.77     8083.02    196.54 o 
   1   2  13     2868.99     2767.69     49.37 o 
   2   2  13     9146.35     9399.52    176.50 o 
   3   2  13     1020.98      992.09     43.24 o 
   4   2  13      634.69      643.64     39.20 o 
   5   2  13     4888.86     4717.08    112.54 o 
   6   2  13     4242.77     4273.59    114.82 o 
   7   2  13      293.79      321.00     40.46 o 
   8   2  13     5148.94     5221.32    173.43 o 
   9   2  13       14.77      -31.20     38.78 o 
  10   2  13     1845.89     1681.50    131.77 o 
   1   3  13    14192.07    13705.33    213.17 o 
   2   3  13     3284.75     3294.41     64.15 o 
   3   3  13     2067.64     2108.80     62.84 o 
   4   3  13      289.06      332.71     36.28 o 
   5   3  13       10.53       76.31     23.80 o 
   6   3  13      121.13      114.62     27.43 o 
   7   3  13     1172.85     1388.51     88.80 o 
   8   3  13       55.60       70.20     38.48 o 
   9   3  13      919.46     1072.59     82.26 o 
  10   3  13       46.54       28.97     56.90 o 
   0   4  13      991.44      939.35     44.00 o 
   1   4  13     1849.91     1963.21     43.68 o 
   2   4  13     3870.42     3508.78     79.39 o 
   3   4  13      571.43      571.45     26.64 o 
   4   4  13     1388.49     1354.29     51.04 o 
   5   4  13      780.66      799.82     46.57 o 
   6   4  13      818.38      828.56     60.38 o 
   7   4  13       99.11      100.18     40.01 o 
   8   4  13       16.10       33.33     38.75 o 
   9   4  13       12.47       32.10     40.10 o 
  10   4  13       40.96       -6.36     55.15 o 
   1   5  13     1236.38     1261.13     41.80 o 
   2   5  13      295.48      295.74     20.73 o 
   3   5  13       16.85       72.86     27.05 o 
   4   5  13       66.05       74.51     20.02 o 
   5   5  13      104.34      163.87     34.71 o 
   6   5  13      155.55      243.07     41.70 o 
   7   5  13     1794.27     1662.91     91.54 o 
   8   5  13       33.20       32.76     36.34 o 
   9   5  13      368.65      362.34     61.81 o 
   0   6  13     5181.58     4756.84    120.95 o 
   1   6  13      287.94      352.45     24.29 o 
   2   6  13     8192.78     7886.11    143.86 o 
   3   6  13      908.87      898.65     40.27 o 
   4   6  13      463.76      464.21     33.37 o 
   5   6  13     5318.50     5169.46    161.20 o 
   6   6  13     3835.96     3750.87    137.90 o 
   7   6  13       34.26       13.37     34.29 o 
   8   6  13     2243.86     2290.78    123.21 o 
   9   6  13       74.49      186.13     61.82 o 
   1   7  13     3615.18     3660.33     77.79 o 
   2   7  13      962.08      947.47     38.20 o 
   3   7  13     1848.64     1746.12     51.63 o 
   4   7  13      963.72      881.02     52.09 o 
   5   7  13      606.34      737.48     48.56 o 
   6   7  13       31.70      117.81     61.09 o 
   7   7  13     2428.39     2380.00    110.62 o 
   8   7  13      108.95      113.80     53.18 o 
   9   7  13     1322.12     1497.87    129.05 o 
   0   8  13      800.70      789.99     73.17 o 
   1   8  13        1.23       15.79     17.99 o 
   2   8  13      314.05      356.96     30.20 o 
   3   8  13      253.21      298.60     34.46 o 
   4   8  13      576.34      556.16     44.20 o 
   5   8  13       11.69       55.85     29.85 o 
   6   8  13      243.42      287.21     49.93 o 
   7   8  13        5.05      -43.12     43.12 o 
   8   8  13      176.21      130.29     51.06 o 
   9   8  13       22.22       68.22     59.93 o 
   1   9  13     1419.42     1341.00     46.47 o 
   2   9  13        1.96       -8.59     19.61 o 
   3   9  13      593.13      693.71     43.24 o 
   4   9  13       54.50       43.44     29.04 o 
   5   9  13      202.79      208.10     40.50 o 
   6   9  13      971.11      906.03     77.82 o 
   7   9  13     1000.99      875.85     81.33 o 
   8   9  13      136.49      162.03     61.27 o 
   0  10  13     2640.16     2766.75    103.75 o 
   1  10  13      219.90      196.74     26.80 o 
   2  10  13     5192.42     5032.13    134.23 o 
   3  10  13      119.64      167.87     34.07 o 
   4  10  13       48.64      100.71     32.51 o 
   5  10  13     2774.67     2512.19    109.65 o 
   6  10  13      991.39      914.59     72.23 o 
   7  10  13       10.24      -23.50     36.42 o 
   8  10  13     1693.20     1429.55    124.68 o 
   1  11  13     3106.76     3154.15     92.04 o 
   2  11  13      119.17      238.86     37.36 o 
   3  11  13      399.96      513.59     47.96 o 
   4  11  13     1007.20      924.03     64.01 o 
   5  11  13      123.41      172.46     40.78 o 
   6  11  13      115.44      109.87     48.89 o 
   7  11  13     1955.45     1894.70    140.00 o 
   0  12  13      343.70      437.53     53.09 o 
   1  12  13      155.22      209.96     38.51 o 
   2  12  13      293.24      379.85     43.70 o 
   3  12  13      292.22      292.19     42.75 o 
   4  12  13      363.30      427.25     62.21 o 
   5  12  13       13.59       -2.55     35.35 o 
   6  12  13        2.25      -24.65     48.92 o 
   7  12  13       15.40       -3.15     50.85 o 
   1  13  13      840.52      910.48     59.77 o 
   2  13  13       12.49      -14.15     32.94 o 
   3  13  13      607.89      715.58     56.54 o 
   4  13  13      411.28      441.20     53.07 o 
   5  13  13       17.66       25.59     51.41 o 
   6  13  13       63.11       67.34     81.06 o 
   0  14  13     3107.93     3163.42    197.54 o 
   1  14  13      552.52      654.47     67.93 o 
   2  14  13     1274.92     1169.69     75.73 o 
   3  14  13       98.67       97.87     42.44 o 
   4  14  13       43.67       35.08     36.71 o 
   5  14  13      427.25      458.62     82.50 o 
   1  15  13     2105.81     2120.87    121.93 o 
   2  15  13      589.32      548.46     66.60 o 
   3  15  13      108.09       93.71     46.80 o 
   4  15  13       96.65       83.08     48.58 o 
   0  16  13       59.65      187.93    121.85 o 
   1  16  13      116.94      182.67     60.56 o 
   2  16  13       59.45      125.23     68.73 o 
   3  16  13      100.63      290.53    130.01 o 
   0   0  14      177.17      164.17     29.36 o 
   1   0  14      894.43      883.97     53.33 o 
   2   0  14     2121.29     2144.34     89.09 o 
   3   0  14    11962.62    11845.71    331.95 o 
   4   0  14      539.06      537.61     51.40 o 
   5   0  14     2422.00     2635.92    113.58 o 
   6   0  14        1.53      -37.45     37.45 o 
   7   0  14     2994.55     2811.99    134.61 o 
   8   0  14        0.53      -41.80     41.80 o 
   9   0  14      944.84      960.97    153.70 o 
  10   0  14       13.05      -45.17     91.64 o 
   1   1  14      585.41      635.95     30.55 o 
   2   1  14     2600.52     2708.68     71.30 o 
   3   1  14      269.47      417.06     35.16 o 
   4   1  14     6411.16     6364.77    147.28 o 
   5   1  14      786.82      711.44     43.83 o 
   6   1  14     1104.44     1112.67     56.25 o 
   7   1  14       29.60       23.70     26.36 o 
   8   1  14        2.73       10.29     33.48 o 
   9   1  14      340.58      316.57     89.54 o 
  10   1  14      244.18      250.47    120.36 o 
   0   2  14      119.20      200.11     25.25 o 
   1   2  14       26.99       -0.42     15.12 o 
   2   2  14       92.82       35.49     20.32 o 
   3   2  14       92.47      157.90     30.77 o 
   4   2  14      826.81      810.82     43.54 o 
   5   2  14      561.36      539.59     41.35 o 
   6   2  14       10.66       35.83     30.44 o 
   7   2  14       20.86       -3.60     28.47 o 
   8   2  14       35.77       71.73     41.29 o 
   9   2  14      160.49      108.04     52.42 o 
  10   2  14        4.89       50.67     56.14 o 
   1   3  14     1649.72     1650.44     41.13 o 
   2   3  14     4482.23     4572.82    102.69 o 
   3   3  14     1072.92     1097.16     49.37 o 
   4   3  14     2222.23     2207.47     83.82 o 
   5   3  14        1.65       -1.20     20.99 o 
   6   3  14     3513.46     3476.69    102.36 o 
   7   3  14       13.47       47.06     36.39 o 
   8   3  14        2.37       38.48     37.26 o 
   9   3  14       11.35       -0.48     38.14 o 
   0   4  14     2357.97     2111.54    123.17 o 
   1   4  14     1707.87     1653.21     46.92 o 
   2   4  14      706.62      723.45     36.04 o 
   3   4  14    14346.22    14036.12    274.56 o 
   4   4  14      751.09      858.73     43.59 o 
   5   4  14     1792.51     1809.84     65.26 o 
   6   4  14      112.77       67.19     34.89 o 
   7   4  14     2409.39     2398.76    106.12 o 
   8   4  14        7.02      -20.00     36.53 o 
   9   4  14      147.07      273.60     58.02 o 
   1   5  14     1814.48     1651.35     48.53 o 
   2   5  14     3792.17     3709.17     75.29 o 
   3   5  14     1260.27     1222.62     51.26 o 
   4   5  14     3158.13     3037.36     94.47 o 
   5   5  14      341.08      479.57     47.54 o 
   6   5  14     2160.03     2062.60     93.89 o 
   7   5  14      889.73      859.71     69.42 o 
   8   5  14       11.97       75.81     44.62 o 
   9   5  14       11.95       66.71     47.73 o 
   0   6  14     7138.39     6641.89    168.50 o 
   1   6  14       21.44       59.71     27.64 o 
   2   6  14       28.00       13.27     16.16 o 
   3   6  14      161.43      188.34     26.90 o 
   4   6  14      242.69      324.32     63.22 o 
   5   6  14      128.77       75.75     33.27 o 
   6   6  14      535.59      580.21     54.66 o 
   7   6  14       75.56       55.10     40.13 o 
   8   6  14        0.16      -30.40     42.30 o 
   9   6  14       11.76      -20.60     47.20 o 
   1   7  14     2030.35     2096.05     58.49 o 
   2   7  14      175.80      158.54     24.03 o 
   3   7  14       64.46       41.80     20.47 o 
   4   7  14     3729.76     3481.31    104.49 o 
   5   7  14       77.32      104.10     37.16 o 
   6   7  14      837.15      924.68     71.98 o 
   7   7  14       28.74       10.66     34.27 o 
   8   7  14       15.23       -4.56     40.13 o 
   9   7  14      118.23      152.58     65.53 o 
   0   8  14      192.62      229.47     36.90 o 
   1   8  14     1080.82     1104.09     43.16 o 
   2   8  14      488.77      506.96     33.73 o 
   3   8  14     9547.07     9226.53    220.96 o 
   4   8  14       12.70       -8.61     30.26 o 
   5   8  14     3993.98     3927.77    150.97 o 
   6   8  14      108.32       34.04     39.20 o 
   7   8  14     1242.47     1261.01     88.50 o 
   8   8  14      102.23      163.06     55.43 o 
   1   9  14       61.16       79.79     27.43 o 
   2   9  14     1003.62     1057.28     49.97 o 
   3   9  14      891.23      761.58     48.83 o 
   4   9  14     6475.43     6305.44    173.74 o 
   5   9  14        5.93       54.80     37.68 o 
   6   9  14     2950.33     2740.98    126.38 o 
   7   9  14       11.73       22.60     38.54 o 
   8   9  14       51.04       58.54     54.19 o 
   0  10  14      343.96      432.78     62.68 o 
   1  10  14      711.54      709.83     41.78 o 
   2  10  14      524.77      493.31     43.99 o 
   3  10  14      386.77      398.09     39.94 o 
   4  10  14      101.75       96.10     38.20 o 
   5  10  14       16.59       54.66     37.33 o 
   6  10  14        0.29        3.53     38.83 o 
   7  10  14        3.19       -9.30     44.88 o 
   8  10  14        0.95      -12.66     53.78 o 
   1  11  14       74.03       30.85     23.96 o 
   2  11  14      986.44      929.33     59.97 o 
   3  11  14       81.65       96.51     31.92 o 
   4  11  14      526.06      558.66     51.04 o 
   5  11  14      256.16      234.67     53.62 o 
   6  11  14      358.86      453.23     65.81 o 
   7  11  14      118.28       88.67     60.52 o 
   0  12  14      246.78      227.07     54.29 o 
   1  12  14      288.17      396.98     44.34 o 
   2  12  14       68.63       89.12     37.18 o 
   3  12  14     3653.24     3574.36    125.64 o 
   4  12  14       38.34       57.68     42.62 o 
   5  12  14     2058.37     2234.82    127.20 o 
   6  12  14       25.39       28.14     51.86 o 
   1  13  14      358.71      399.92     50.82 o 
   2  13  14     2082.71     2012.86     96.43 o 
   3  13  14        0.02       37.44     34.35 o 
   4  13  14     2950.08     2691.29    133.08 o 
   5  13  14        3.29      147.53     95.97 o 
   6  13  14     1472.64     1508.24    128.53 o 
   0  14  14        7.73       -9.67     51.98 o 
   1  14  14     1143.78     1067.08     78.81 o 
   2  14  14       40.04       75.70     41.89 o 
   3  14  14      229.79      210.04     49.97 o 
   4  14  14        2.43      -24.93     44.37 o 
   5  14  14      371.92      365.37     79.56 o 
   1  15  14       95.55       59.16     44.92 o 
   2  15  14      123.03      156.13     56.07 o 
   3  15  14       75.27       64.70     70.09 o 
   0  16  14      419.64      456.73    113.51 o 
   1  16  14       46.31       45.33     52.95 o 
   1   1  15     7600.65     7837.49    158.10 o 
   2   1  15      249.62      255.00     28.28 o 
   3   1  15      105.30       59.60     24.03 o 
   4   1  15      671.27      646.80     44.10 o 
   5   1  15       17.72       25.13     23.31 o 
   6   1  15      281.48      326.76     44.55 o 
   7   1  15     2685.94     2399.92     91.72 o 
   8   1  15      226.58      253.22     49.57 o 
   9   1  15     1456.36     1328.34    122.17 o 
   0   2  15    11302.81    10686.81    236.59 o 
   1   2  15      782.55      910.65     41.62 o 
   2   2  15     7217.08     7089.41    151.47 o 
   3   2  15       17.15       18.27     21.09 o 
   4   2  15      179.64      236.43     36.51 o 
   5   2  15      232.54      277.80     40.67 o 
   6   2  15     1394.01     1385.72     65.00 o 
   7   2  15      126.86      167.00     41.41 o 
   8   2  15     2704.91     2628.16    127.57 o 
   9   2  15      253.82      191.29     67.01 o 
   1   3  15     8026.51     7815.35    141.10 o 
   2   3  15      238.19      307.50     30.30 o 
   3   3  15       54.51       55.65     25.51 o 
   4   3  15       17.12       10.90     23.41 o 
   5   3  15      175.23      181.95     34.37 o 
   6   3  15      483.42      563.71     47.67 o 
   7   3  15     1708.90     1825.63     97.80 o 
   8   3  15       80.66      134.56     47.39 o 
   9   3  15     1169.57     1177.93    101.07 o 
   0   4  15      209.99      224.42     38.39 o 
   1   4  15      106.04      103.05     17.01 o 
   2   4  15      101.37       96.48     26.26 o 
   3   4  15       60.68        7.96     29.48 o 
   4   4  15        2.96       28.28     23.65 o 
   5   4  15      124.18       77.33     28.51 o 
   6   4  15        0.65       34.36     34.22 o 
   7   4  15       29.14       82.72     50.70 o 
   8   4  15      181.41      227.98     51.60 o 
   9   4  15        0.79       -4.62     42.11 o 
   1   5  15     7298.59     7137.49    129.13 o 
   2   5  15       65.20      127.81     21.76 o 
   3   5  15     4107.62     3973.07    103.80 o 
   4   5  15      747.64      847.87     46.08 o 
   5   5  15       10.98      -22.23     30.90 o 
   6   5  15      440.31      510.82     56.12 o 
   7   5  15      505.54      597.19     63.95 o 
   8   5  15        2.44      -27.61     43.29 o 
   9   5  15      396.99      333.92     67.13 o 
   0   6  15    12902.45    12663.00    309.80 o 
   1   6  15      575.57      617.45     35.66 o 
   2   6  15     3462.33     3506.16     85.11 o 
   3   6  15     1065.44     1081.94     50.48 o 
   4   6  15      118.16      120.87     30.58 o 
   5   6  15      177.91      274.11     42.74 o 
   6   6  15     1440.51     1608.69     88.14 o 
   7   6  15       92.02      114.95     43.39 o 
   8   6  15     2813.26     2709.84    137.86 o 
   9   6  15        7.53       -8.88     45.77 o 
   1   7  15     2683.41     2666.29     71.29 o 
   2   7  15      174.68      221.68     55.11 o 
   3   7  15      503.94      555.60     37.44 o 
   4   7  15       95.62      177.22     39.38 o 
   5   7  15     1145.68     1202.68     75.17 o 
   6   7  15      451.83      438.09     55.55 o 
   7   7  15     2459.79     2271.63    118.10 o 
   8   7  15       52.82       96.80     48.53 o 
   0   8  15       66.46       93.91     31.61 o 
   1   8  15      226.36      274.12     31.11 o 
   2   8  15       81.91       61.03     20.75 o 
   3   8  15      228.52      167.27     32.34 o 
   4   8  15      335.95      410.25     50.29 o 
   5   8  15      200.36      250.52     50.44 o 
   6   8  15      164.01      261.99     51.45 o 
   7   8  15        2.65        4.06     38.50 o 
   8   8  15      191.62      136.59     57.21 o 
   1   9  15      516.14      539.88     38.84 o 
   2   9  15     1627.32     1603.06     62.84 o 
   3   9  15       96.49      107.43     31.79 o 
   4   9  15       98.35      101.43     42.29 o 
   5   9  15      640.52      639.98     61.08 o 
   6   9  15       41.48       39.53     41.78 o 
   7   9  15     1304.59     1329.55    101.84 o 
   8   9  15      126.93      122.15     70.54 o 
   0  10  15     3182.28     3058.13    127.09 o 
   1  10  15        0.55       27.94     23.39 o 
   2  10  15     3054.22     2888.54    103.67 o 
   3  10  15     1060.40     1117.15     65.59 o 
   4  10  15       65.27      112.83     42.29 o 
   5  10  15       16.63       33.06     45.43 o 
   6  10  15     1398.79     1222.06     92.49 o 
   7  10  15      291.42      312.58     64.41 o 
   1  11  15     6841.00     6456.84    164.99 o 
   2  11  15      261.29      272.46     42.15 o 
   3  11  15      933.16      954.29     66.67 o 
   4  11  15      667.28      797.44     69.64 o 
   5  11  15       14.55       -6.12     37.57 o 
   6  11  15      474.91      407.21     74.24 o 
   7  11  15     1208.04     1103.87    111.46 o 
   0  12  15      876.44      950.30     98.69 o 
   1  12  15      133.76      129.71     37.45 o 
   2  12  15      347.62      411.95     48.62 o 
   3  12  15        3.32      -11.92     35.44 o 
   4  12  15       48.44       60.63     42.76 o 
   5  12  15       87.23       49.12     46.32 o 
   6  12  15      105.38      137.34    111.35 o 
   1  13  15      609.21      635.90     61.45 o 
   2  13  15      245.97      203.30     46.39 o 
   3  13  15      342.30      360.13     56.07 o 
   4  13  15        0.27       40.75     42.29 o 
   5  13  15      169.51      121.17     60.25 o 
   0  14  15     1469.95     1441.49    134.65 o 
   1  14  15       64.72      123.24     52.36 o 
   2  14  15     1825.27     1794.10    112.96 o 
   3  14  15      145.66      196.45     58.58 o 
   4  14  15       19.68       97.68     59.49 o 
   1  15  15     1530.93     1483.22    114.89 o 
   2  15  15       82.30       67.83     53.22 o 
   3  15  15      259.31      271.51     96.76 o 
   0   0  16     4139.23     4096.98    153.18 o 
   1   0  16     2686.42     2794.20    116.37 o 
   2   0  16       11.69       60.93     61.21 o 
   3   0  16     4591.30     4903.45    175.09 o 
   4   0  16     3676.38     3736.82    161.57 o 
   5   0  16    10566.19    10480.78    351.72 o 
   6   0  16     2852.81     2849.49    142.14 o 
   7   0  16     1096.39     1101.99     93.91 o 
   8   0  16      795.87      776.53    131.65 o 
   9   0  16      260.55      350.70    106.22 o 
   1   1  16     2224.53     2127.00     65.99 o 
   2   1  16     2745.88     2812.94     82.56 o 
   3   1  16     1365.63     1418.04     60.80 o 
   4   1  16     3972.23     4133.85    122.20 o 
   5   1  16      680.81      607.52     43.49 o 
   6   1  16      855.59      893.99     54.71 o 
   7   1  16      148.33      183.75     39.27 o 
   8   1  16      130.47      168.41     46.74 o 
   9   1  16      105.19      260.05     83.54 o 
   0   2  16       46.29       63.15     21.96 o 
   1   2  16      533.88      585.32     36.54 o 
   2   2  16       27.74       25.02     23.40 o 
   3   2  16      114.65      190.21     28.60 o 
   4   2  16      692.36      757.59     59.14 o 
   5   2  16      182.04      232.90     35.34 o 
   6   2  16      300.63      363.54     46.46 o 
   7   2  16        0.94       17.55     41.08 o 
   8   2  16       11.46       54.43     42.50 o 
   9   2  16       78.35      133.96     63.35 o 
   1   3  16     1414.85     1382.02     45.67 o 
   2   3  16     1922.68     1926.19     64.11 o 
   3   3  16      964.57     1037.93     51.81 o 
   4   3  16      761.74      707.34     46.56 o 
   5   3  16       14.52       22.82     24.21 o 
   6   3  16      987.48     1011.06     63.68 o 
   7   3  16      486.45      468.65     64.99 o 
   8   3  16       13.07        1.06     35.72 o 
   9   3  16       74.03       12.78     53.66 o 
   0   4  16     1910.10     1927.40     86.28 o 
   1   4  16     1151.58     1110.20     42.12 o 
   2   4  16     2470.65     2358.75     75.35 o 
   3   4  16     5446.24     5358.98    132.31 o 
   4   4  16      157.66      193.33     39.58 o 
   5   4  16     4496.30     4346.38    125.23 o 
   6   4  16      677.07      878.41     67.92 o 
   7   4  16      666.52      722.05     67.31 o 
   8   4  16      110.87      151.27     49.68 o 
   9   4  16      157.16      171.17     69.74 o 
   1   5  16     4162.23     4014.51     86.84 o 
   2   5  16     2274.23     2303.95     73.16 o 
   3   5  16     1667.09     1540.35     63.69 o 
   4   5  16     2719.91     2829.65     92.42 o 
   5   5  16        5.82       11.79     33.03 o 
   6   5  16     1467.60     1421.99     84.17 o 
   7   5  16      141.08      151.89     45.74 o 
   8   5  16        8.84      -18.85     39.05 o 
   9   5  16      640.27      713.39     83.52 o 
   0   6  16        0.97       26.19     25.96 o 
   1   6  16      458.48      444.18     32.32 o 
   2   6  16      152.41      113.88     23.44 o 
   3   6  16      127.55      100.44     41.58 o 
   4   6  16      193.86      290.78     45.23 o 
   5   6  16      285.55      396.78     49.21 o 
   6   6  16       15.84       63.31     54.62 o 
   7   6  16      106.55      205.05     52.50 o 
   8   6  16       72.48       84.71     48.07 o 
   1   7  16       69.63      103.59     24.79 o 
   2   7  16       45.15       51.27     22.12 o 
   3   7  16      164.93      155.08     39.34 o 
   4   7  16     1758.87     1976.02    139.72 o 
   5   7  16       49.34       37.57     34.86 o 
   6   7  16        6.67      -34.31     36.97 o 
   7   7  16      682.60      685.14     72.34 o 
   8   7  16        0.05       44.77     45.54 o 
   0   8  16     1915.57     1766.81     86.50 o 
   1   8  16      619.49      613.56     38.27 o 
   2   8  16      198.20      295.40     32.60 o 
   3   8  16     2952.85     2952.53    117.47 o 
   4   8  16        7.28       32.64     34.45 o 
   5   8  16     3155.25     2971.76    130.14 o 
   6   8  16     1008.79      899.65     78.04 o 
   7   8  16      374.71      485.34     68.38 o 
   8   8  16      234.64      328.22     72.39 o 
   1   9  16      619.83      716.06     41.56 o 
   2   9  16      520.42      492.02     41.19 o 
   3   9  16      476.83      514.60     53.47 o 
   4   9  16     2894.95     2794.43    122.20 o 
   5   9  16      376.40      443.77     61.49 o 
   6   9  16      590.55      672.13     75.25 o 
   7   9  16      591.71      700.21     79.12 o 
   0  10  16      570.58      585.06     58.25 o 
   1  10  16      208.44      303.64     37.88 o 
   2  10  16        1.33       80.00     33.72 o 
   3  10  16        8.16       31.50     34.93 o 
   4  10  16        5.06       45.24     38.78 o 
   5  10  16      203.04      359.46     63.26 o 
   6  10  16        4.69       72.63     47.89 o 
   7  10  16       12.05       23.62     50.95 o 
   1  11  16      150.42      158.82     49.86 o 
   2  11  16      283.22      309.49     46.91 o 
   3  11  16      256.31      254.59     50.91 o 
   4  11  16      578.79      640.12     72.76 o 
   5  11  16        9.96       13.83     42.46 o 
   6  11  16       17.40       53.03     46.63 o 
   0  12  16      750.00      930.52     93.81 o 
   1  12  16       20.98       74.90     34.81 o 
   2  12  16      222.81      241.80     66.17 o 
   3  12  16     1816.25     1800.36    104.34 o 
   4  12  16        7.01      -40.84     40.84 o 
   5  12  16     1504.92     1441.48    107.04 o 
   1  13  16      802.11      864.41     74.98 o 
   2  13  16      782.44      756.10     73.51 o 
   3  13  16      339.09      334.50     71.91 o 
   4  13  16     1014.01      922.75     84.38 o 
   5  13  16        1.07        4.56     45.17 o 
   0  14  16       77.83       17.53     54.07 o 
   1  14  16       50.80      140.28     54.32 o 
   2  14  16      761.83      818.23     99.35 o 
   3  14  16      143.99      164.29     59.62 o 
   1  15  16        3.10       11.71     55.94 o 
   2  15  16      227.44      341.07    175.30 o 
   1   1  17      178.96      203.48     30.89 o 
   2   1  17       48.75       24.66     23.79 o 
   3   1  17       16.95        6.23     28.60 o 
   4   1  17     3469.59     3428.32    112.26 o 
   5   1  17      763.29      759.49     53.02 o 
   6   1  17     1307.47     1428.81     70.20 o 
   7   1  17      664.63      737.00     62.46 o 
   8   1  17        0.26       -6.62     42.76 o 
   9   1  17      791.43      852.99    110.03 o 
   0   2  17     4828.50     4711.77    142.13 o 
   1   2  17       40.61       21.85     21.46 o 
   2   2  17       20.15      -25.60     26.57 o 
   3   2  17     6994.91     6979.56    171.65 o 
   4   2  17     1718.44     1738.91     86.77 o 
   5   2  17     2971.17     2895.03    104.02 o 
   6   2  17     2238.61     2308.53     95.68 o 
   7   2  17     1065.79     1005.57     77.64 o 
   8   2  17      583.68      654.76     74.35 o 
   9   2  17      127.94       76.57     64.40 o 
   1   3  17     1589.71     1641.16     61.91 o 
   2   3  17      949.52     1132.40     53.98 o 
   3   3  17      100.21       90.30     27.83 o 
   4   3  17     2151.80     2030.71     82.38 o 
   5   3  17      144.53      188.86     34.47 o 
   6   3  17     1120.73     1177.60     80.36 o 
   7   3  17      754.78      966.53     93.49 o 
   8   3  17        8.56      -30.58     43.59 o 
   9   3  17      516.95      479.50     90.71 o 
   0   4  17       95.12      131.68     36.22 o 
   1   4  17       48.69        9.77     31.68 o 
   2   4  17        2.89      -16.42     23.54 o 
   3   4  17      301.37      298.52     35.94 o 
   4   4  17       92.80      113.14     32.94 o 
   5   4  17      125.06      110.82     34.01 o 
   6   4  17        0.13       58.48     41.88 o 
   7   4  17       80.95       75.43     43.28 o 
   8   4  17       11.41      -13.50     45.98 o 
   1   5  17     2514.98     2527.51     71.70 o 
   2   5  17       42.97       11.95     24.34 o 
   3   5  17      794.24      809.43     54.61 o 
   4   5  17     1073.42     1071.93     69.81 o 
   5   5  17       40.93       50.50     37.60 o 
   6   5  17      443.56      601.20     65.17 o 
   7   5  17      122.23      151.30     50.73 o 
   8   5  17       68.02      153.92     51.86 o 
   0   6  17     4639.55     4328.06    139.60 o 
   1   6  17     1462.41     1545.25     59.24 o 
   2   6  17      141.75      169.09     31.50 o 
   3   6  17     5292.41     4791.93    133.02 o 
   4   6  17      373.37      523.72     77.72 o 
   5   6  17     1377.77     1457.84     90.07 o 
   6   6  17     1392.57     1146.30     86.09 o 
   7   6  17      432.80      415.14     62.23 o 
   8   6  17      431.16      514.49    100.46 o 
   1   7  17     2010.40     2000.22     68.84 o 
   2   7  17      306.78      385.79     39.45 o 
   3   7  17      591.15      586.73     48.50 o 
   4   7  17     2535.85     2347.85    112.78 o 
   5   7  17      238.85      199.37     49.19 o 
   6   7  17      977.90     1111.59     81.04 o 
   7   7  17      169.46      193.07     58.10 o 
   8   7  17        0.75      -30.97     44.93 o 
   0   8  17       39.53       33.20     34.40 o 
   1   8  17      239.78      216.67     31.42 o 
   2   8  17       29.59       -2.60     24.12 o 
   3   8  17       88.86      107.54     43.77 o 
   4   8  17      215.72      227.23     50.13 o 
   5   8  17      152.93      221.96     52.82 o 
   6   8  17       60.77       33.21     43.48 o 
   7   8  17       14.34       51.01     46.58 o 
   1   9  17      905.99      894.19     52.70 o 
   2   9  17     1848.15     1858.97     83.50 o 
   3   9  17      235.73      235.81     46.86 o 
   4   9  17       52.66       66.22     39.84 o 
   5   9  17       94.63       99.59     45.79 o 
   6   9  17       43.81       45.43     45.46 o 
   7   9  17      418.45      356.55     72.04 o 
   0  10  17     3166.85     3331.42    141.70 o 
   1  10  17     1536.28     1406.20     67.52 o 
   2  10  17     1124.19     1160.58     97.56 o 
   3  10  17     2593.51     2558.84    123.19 o 
   4  10  17       39.27      123.90     52.49 o 
   5  10  17      260.87      343.19     61.44 o 
   6  10  17      446.93      496.67     71.94 o 
   1  11  17     2088.98     2002.40     93.48 o 
   2  11  17      794.17      719.52     65.53 o 
   3  11  17      409.32      399.34     57.28 o 
   4  11  17      914.37      952.91     85.09 o 
   5  11  17       14.65       58.06     48.15 o 
   6  11  17     1024.64      961.56    112.72 o 
   0  12  17      120.47       12.71     77.09 o 
   1  12  17      158.09      183.39     49.11 o 
   2  12  17      509.04      533.79     62.55 o 
   3  12  17      282.37      278.54     55.27 o 
   4  12  17        6.37       55.65     43.80 o 
   5  12  17       97.30      154.94     55.96 o 
   1  13  17      164.61      152.76     56.56 o 
   2  13  17      359.50      246.94     61.32 o 
   3  13  17      403.94      413.81     92.50 o 
   4  13  17      109.80      180.18     57.15 o 
   0  14  17     2255.62     2208.08    226.12 o 
   1  14  17      434.63      382.92     84.33 o 
   2  14  17      294.97      427.21     85.29 o 
   0   0  18       50.74      274.85    176.88 o 
   1   0  18     2059.19     2086.55     98.63 o 
   2   0  18     5536.11     5341.56    200.03 o 
   3   0  18     1056.44     1111.61     85.59 o 
   4   0  18       79.22       78.59     47.66 o 
   5   0  18       78.16      111.80     54.20 o 
   6   0  18     4066.63     3837.50    183.37 o 
   7   0  18      105.50       71.75     51.23 o 
   8   0  18     1345.63     1617.40    190.25 o 
   1   1  18     1665.45     1657.96     60.98 o 
   2   1  18       27.11       33.48     24.44 o 
   3   1  18      102.76      110.14     30.64 o 
   4   1  18     1424.71     1441.12     74.88 o 
   5   1  18     2150.04     2129.83     94.05 o 
   6   1  18       90.25      119.40     36.05 o 
   7   1  18      786.14      813.32     78.88 o 
   8   1  18        3.67      113.88     65.96 o 
   0   2  18      113.06      171.55     72.12 o 
   1   2  18        4.26      -15.14     21.19 o 
   2   2  18      546.01      571.63     42.01 o 
   3   2  18       36.82      -14.99     26.40 o 
   4   2  18       44.32       26.79     28.54 o 
   5   2  18      308.97      310.24     44.90 o 
   6   2  18      140.98      192.49     39.69 o 
   7   2  18       28.05       21.32     37.63 o 
   8   2  18        1.55       31.63     50.30 o 
   1   3  18     3079.95     2903.40     86.55 o 
   2   3  18       44.32       52.03     26.60 o 
   3   3  18      104.78       93.99     30.38 o 
   4   3  18      411.69      486.82     48.48 o 
   5   3  18        1.70       51.33     51.81 o 
   6   3  18       14.89       45.23     41.81 o 
   7   3  18     1347.18     1172.11     88.03 o 
   8   3  18        6.97       25.64     44.08 o 
   0   4  18     8779.28     8575.39    275.38 o 
   1   4  18      967.73     1021.96     51.30 o 
   2   4  18     2965.80     2956.64     93.86 o 
   3   4  18      511.11      600.80     48.68 o 
   4   4  18        8.11      -21.73     27.34 o 
   5   4  18       78.06      130.81     43.33 o 
   6   4  18      726.24      840.34     76.78 o 
   7   4  18       16.85      -18.08     40.29 o 
   8   4  18      771.57      872.33     85.76 o 
   1   5  18     5678.80     5648.04    143.34 o 
   2   5  18       83.45      125.33     30.63 o 
   3   5  18       39.71       48.81     28.06 o 
   4   5  18      853.86      806.69     55.37 o 
   5   5  18      714.91      567.26     63.91 o 
   6   5  18      285.72      391.41     60.49 o 
   7   5  18      353.74      316.21     60.15 o 
   8   5  18        0.28      -32.61     43.51 o 
   0   6  18      262.06      329.72     43.81 o 
   1   6  18       86.53      139.03     36.65 o 
   2   6  18       30.10       11.80     26.46 o 
   3   6  18      202.07      215.41     37.78 o 
   4   6  18     1044.74     1033.08     72.82 o 
   5   6  18       67.90       63.35     39.84 o 
   6   6  18       27.63       40.68     41.78 o 
   7   6  18        0.29       14.06     41.49 o 
   8   6  18       19.38      -32.52     60.01 o 
   1   7  18     1588.86     1588.92     62.39 o 
   2   7  18      269.95      312.89     37.12 o 
   3   7  18     2202.57     2151.15     97.15 o 
   4   7  18      343.35      437.96     66.74 o 
   5   7  18       35.25       72.93     43.29 o 
   6   7  18       38.02       88.48     47.37 o 
   7   7  18      920.04      960.52     92.18 o 
   0   8  18     4811.10     4582.24    166.68 o 
   1   8  18      755.89      853.93     53.83 o 
   2   8  18     1198.45     1227.87     70.86 o 
   3   8  18      242.86      292.68     52.00 o 
   4   8  18        2.40       46.66     38.55 o 
   5   8  18      344.43      422.07     58.73 o 
   6   8  18     1045.32      997.18     92.16 o 
   7   8  18        0.53      -10.45     43.16 o 
   1   9  18     4487.56     4138.45    121.05 o 
   2   9  18       43.68       39.62     35.52 o 
   3   9  18     1379.81     1432.06     91.78 o 
   4   9  18      511.74      614.50     67.68 o 
   5   9  18       68.92      106.99     48.31 o 
   6   9  18        3.28      -15.39     45.21 o 
   0  10  18       18.68        2.72     35.62 o 
   1  10  18       23.10      -21.26     28.02 o 
   2  10  18     1336.80     1268.58     84.24 o 
   3  10  18       35.46       -0.99     36.45 o 
   4  10  18       16.83        5.61     36.20 o 
   5  10  18        3.14       31.27     44.06 o 
   6  10  18      191.47      176.97     58.69 o 
   1  11  18      888.16      986.14     74.75 o 
   2  11  18      123.44      106.87     48.86 o 
   3  11  18        9.96       29.07     41.73 o 
   4  11  18      211.19      268.20     59.15 o 
   5  11  18        1.13      -49.95     49.95 o 
   0  12  18     4769.16     5065.30    630.12 o 
   1  12  18      689.99      695.58     79.05 o 
   2  12  18     1258.74     1299.28     90.98 o 
   3  12  18        8.58       18.31     42.59 o 
   4  12  18      510.19      606.41     81.40 o 
   1  13  18     2323.27     2137.20    172.18 o 
   2  13  18       22.16        0.36     58.64 o 
   3  13  18      243.18      165.54     63.15 o 
   0  14  18      555.53      770.35    185.55 o 
   1  14  18       48.84       82.80     81.45 o 
   1   1  19       54.22       93.03     29.22 o 
   2   1  19     1360.37     1430.11     61.24 o 
   3   1  19       80.97      113.04     38.99 o 
   4   1  19     1884.42     1916.20     86.85 o 
   5   1  19       21.53       48.83     33.37 o 
   6   1  19     1441.45     1581.21     87.50 o 
   7   1  19       35.44       99.59     47.24 o 
   8   1  19       24.70       75.95     63.33 o 
   0   2  19        5.45      -12.73     61.23 o 
   1   2  19       72.83       73.99     26.51 o 
   2   2  19      817.45      780.32     48.36 o 
   3   2  19     4809.79     4808.61    142.14 o 
   4   2  19       73.04      105.77     34.45 o 
   5   2  19     7014.99     6927.50    199.95 o 
   6   2  19      181.00       37.67     42.59 o 
   7   2  19      746.83      795.83     81.86 o 
   8   2  19        1.08       15.17     51.81 o 
   1   3  19       10.99      -24.54     24.54 o 
   2   3  19     1284.41     1317.62     66.90 o 
   3   3  19       94.25       86.34     32.27 o 
   4   3  19     4108.89     4149.53    132.67 o 
   5   3  19       27.41       78.80     36.32 o 
   6   3  19     1199.60     1280.82     95.10 o 
   7   3  19       35.89        7.32     39.10 o 
   8   3  19       57.49       -7.88     52.70 o 
   0   4  19      165.26      165.75     54.17 o 
   1   4  19      350.25      395.51     38.70 o 
   2   4  19       67.75       68.99     29.23 o 
   3   4  19        3.08       29.59     29.04 o 
   4   4  19      416.56      372.52     56.06 o 
   5   4  19       55.72       69.58     41.58 o 
   6   4  19       13.28       83.80     47.94 o 
   7   4  19      135.00      125.83     50.85 o 
   8   4  19        1.91        4.59     45.01 o 
   1   5  19        4.81      -25.79     25.79 o 
   2   5  19      259.30      272.93     42.53 o 
   3   5  19      273.89      259.98     40.87 o 
   4   5  19     1598.24     1558.83     83.66 o 
   5   5  19       61.08       26.17     37.49 o 
   6   5  19      155.18      111.77     49.39 o 
   7   5  19        0.10       53.26     48.64 o 
   0   6  19       42.95        8.24     34.10 o 
   1   6  19      957.44      997.70     57.20 o 
   2   6  19        3.06       74.61     32.24 o 
   3   6  19     2739.35     2558.92     97.84 o 
   4   6  19       40.09       64.96     41.15 o 
   5   6  19     2014.86     2035.98    116.45 o 
   6   6  19      229.83      295.32     61.60 o 
   7   6  19      833.48      882.07    102.84 o 
   1   7  19        6.68      103.65     37.21 o 
   2   7  19      929.33      878.04     53.90 o 
   3   7  19      196.84      270.83     59.43 o 
   4   7  19     3984.72     3828.01    157.48 o 
   5   7  19       99.38      107.54     47.83 o 
   6   7  19     1081.98     1118.06     95.64 o 
   7   7  19      166.01      202.91     58.20 o 
   0   8  19      874.73      631.48     72.88 o 
   1   8  19        7.26       57.25     31.08 o 
   2   8  19      475.00      576.83     54.94 o 
   3   8  19       13.78       34.46     44.40 o 
   4   8  19        1.74       30.96     41.61 o 
   5   8  19     1146.66     1406.79    159.01 o 
   6   8  19        3.39       69.31     50.43 o 
   1   9  19        5.76      -11.27     31.33 o 
   2   9  19     1082.86     1195.55     83.62 o 
   3   9  19       22.75      100.20     45.34 o 
   4   9  19      596.22      590.77     69.82 o 
   5   9  19        5.99        0.97     39.93 o 
   6   9  19      133.34      164.61     57.97 o 
   0  10  19       51.47       26.08     58.14 o 
   1  10  19      388.22      504.11     69.44 o 
   2  10  19       99.24      121.85     47.51 o 
   3  10  19     3186.10     3184.97    152.98 o 
   4  10  19       29.19       43.41     44.51 o 
   5  10  19      689.69      566.77     77.41 o 
   1  11  19       65.48      175.83     57.30 o 
   2  11  19     1868.14     1762.46    104.04 o 
   3  11  19      323.84      332.13     64.46 o 
   4  11  19      383.11      510.45    116.62 o 
   0  12  19      507.90      400.65    134.80 o 
   1  12  19        1.48       49.79     59.02 o 
   2  12  19        0.63       66.62     71.60 o 
   3  12  19       71.74       -2.41     40.62 o 
   1  13  19        0.93       90.65     75.49 o 
   2  13  19      390.26      442.23    191.06 o 
   0   0  20    15835.86    16350.22    858.68 o 
   1   0  20      832.45      848.44     89.07 o 
   2   0  20      426.57      532.65     61.77 o 
   3   0  20      288.62      295.24     91.99 o 
   4   0  20     1077.52     1004.20     89.74 o 
   5   0  20     1612.50     1461.99    128.51 o 
   6   0  20     2056.18     1739.67    131.58 o 
   7   0  20       64.47        0.68     70.30 o 
   1   1  20     1501.57     1647.40     90.63 o 
   2   1  20      637.27      788.34     63.32 o 
   3   1  20     1102.65     1050.43     62.87 o 
   4   1  20       90.68      193.65     57.61 o 
   5   1  20      774.23      767.38     62.61 o 
   6   1  20       84.48      113.25     40.65 o 
   7   1  20      570.34      665.80     93.96 o 
   0   2  20     1202.67     1250.30    100.97 o 
   1   2  20      128.79      177.46     36.76 o 
   2   2  20      260.39      315.29     40.97 o 
   3   2  20        0.84       -6.91     29.96 o 
   4   2  20       48.29       71.01     35.00 o 
   5   2  20      138.85      103.45     39.98 o 
   6   2  20        4.35       78.77     47.35 o 
   7   2  20       16.28      100.12     53.86 o 
   1   3  20     2035.75     1856.18     81.56 o 
   2   3  20      119.00      107.33     32.14 o 
   3   3  20      115.14      162.25     42.89 o 
   4   3  20        2.74        0.39     28.48 o 
   5   3  20       15.28       81.24     65.02 o 
   6   3  20        3.24       26.80     42.96 o 
   7   3  20      538.06      692.49     85.02 o 
   0   4  20    10832.72    10562.32    409.78 o 
   1   4  20      523.19      581.30     49.64 o 
   2   4  20     1537.59     1508.65     71.24 o 
   3   4  20      354.01      455.09     43.86 o 
   4   4  20        2.41       -5.40     29.82 o 
   5   4  20      558.53      650.53     71.80 o 
   6   4  20      565.41      632.68     76.29 o 
   7   4  20        2.26       25.61     43.79 o 
   1   5  20     3471.45     3440.29    119.48 o 
   2   5  20      617.53      623.27     48.54 o 
   3   5  20        6.32       42.94     33.09 o 
   4   5  20       39.25       29.90     35.89 o 
   5   5  20      107.88      129.33     54.35 o 
   6   5  20      472.33      480.03     71.88 o 
   7   5  20      563.75      564.43     77.22 o 
   0   6  20      424.00      497.27     78.87 o 
   1   6  20        0.73       71.18     33.14 o 
   2   6  20       37.85       41.98     30.79 o 
   3   6  20      101.00       43.54     34.32 o 
   4   6  20      628.90      637.21     70.92 o 
   5   6  20      115.35      139.53     49.58 o 
   6   6  20       69.59       84.84     49.42 o 
   7   6  20       99.81      109.97     71.58 o 
   1   7  20      401.81      503.54     51.68 o 
   2   7  20      107.45      102.95     36.25 o 
   3   7  20     1475.24     1471.05     93.34 o 
   4   7  20       17.03       63.82     42.83 o 
   5   7  20      356.15      378.00     63.55 o 
   6   7  20       16.45       24.66     45.92 o 
   0   8  20     5536.96     4989.97    258.10 o 
   1   8  20      171.49      164.74     40.26 o 
   2   8  20      140.82      289.43     52.07 o 
   3   8  20      107.12       86.36     42.80 o 
   4   8  20        0.33      -32.02     41.39 o 
   5   8  20      182.01      169.74     57.13 o 
   6   8  20     1353.62     1392.05    114.04 o 
   1   9  20     1444.47     1549.18     95.60 o 
   2   9  20        2.11       12.38     40.31 o 
   3   9  20      336.36      320.26     56.07 o 
   4   9  20      274.29      280.01     59.13 o 
   5   9  20      381.40      362.67     67.84 o 
   0  10  20      636.04      610.48    120.35 o 
   1  10  20       35.12       -7.49     53.15 o 
   2  10  20      130.92      167.07     54.41 o 
   3  10  20      298.66      317.16     57.54 o 
   4  10  20       14.44      -34.35     46.79 o 
   1  11  20      232.91      158.28     99.35 o 
   2  11  20       15.20       33.48     51.43 o 
   3  11  20       27.93       32.06     47.05 o 
   4  11  20       23.07       -5.66     46.72 o 
   0  12  20     2259.59     2746.28    640.94 o 
   1  12  20      133.55      -10.19     86.14 o 
   2  12  20     1297.38     1331.06    154.75 o 
   1   1  21      396.37      520.88     60.26 o 
   2   1  21      286.85      425.90     49.36 o 
   3   1  21       29.44       52.62     32.40 o 
   4   1  21     1917.48     1865.05     89.43 o 
   5   1  21      307.74      448.71     71.63 o 
   6   1  21      555.54      492.21     69.18 o 
   7   1  21      153.84      248.00     83.90 o 
   0   2  21     1543.58     1598.28    118.55 o 
   1   2  21      766.65      695.20     62.48 o 
   2   2  21     1522.95     1490.45     81.54 o 
   3   2  21     1153.60     1194.81     70.10 o 
   4   2  21       37.83       40.65     34.72 o 
   5   2  21     1358.99     1361.16     83.61 o 
   6   2  21      203.56      117.97     50.00 o 
   7   2  21       82.64      126.96     62.25 o 
   1   3  21      819.55      925.67     70.87 o 
   2   3  21      730.06      803.82     60.29 o 
   3   3  21      123.28      223.97     48.78 o 
   4   3  21      375.69      498.66     54.53 o 
   5   3  21       96.30       58.37     44.46 o 
   6   3  21      929.74     1365.75    188.61 o 
   7   3  21      272.97      182.10     61.84 o 
   0   4  21      104.22      204.28     68.39 o 
   1   4  21        9.24      -33.05     34.60 o 
   2   4  21        4.88       30.92     33.73 o 
   3   4  21       27.24       55.95     34.07 o 
   4   4  21        1.73       76.26     38.73 o 
   5   4  21       75.47       66.81     46.80 o 
   6   4  21       17.85      137.14     55.73 o 
   1   5  21     1156.60     1115.12     77.60 o 
   2   5  21      472.83      610.45     60.84 o 
   3   5  21      816.83      815.33     69.67 o 
   4   5  21     1705.18     1681.31    108.63 o 
   5   5  21       12.06      140.18     60.91 o 
   6   5  21       60.97       83.44     53.46 o 
   0   6  21      727.41      764.80     93.48 o 
   1   6  21      505.54      560.79     63.34 o 
   2   6  21      342.55      381.19     49.67 o 
   3   6  21     1206.10     1223.19     87.02 o 
   4   6  21        3.48       73.80     42.87 o 
   5   6  21     1935.48     1892.66    119.68 o 
   6   6  21      448.18      545.29     78.17 o 
   1   7  21      224.15      224.49     45.31 o 
   2   7  21     1073.48     1188.47     91.61 o 
   3   7  21      611.53      608.37     69.83 o 
   4   7  21      899.18      956.18     83.91 o 
   5   7  21      192.35      131.65     53.87 o 
   0   8  21       71.68        5.18     74.52 o 
   1   8  21       98.25      110.95     49.53 o 
   2   8  21       13.90        7.18     41.05 o 
   3   8  21       10.05       26.75     44.24 o 
   4   8  21       13.41       62.15     48.66 o 
   5   8  21       93.75       38.71     48.35 o 
   1   9  21      108.47        9.25     46.58 o 
   2   9  21      902.23      928.03     95.57 o 
   3   9  21        1.08      -11.01     43.34 o 
   4   9  21      519.59      614.78     88.14 o 
   0  10  21      686.73      634.36    261.25 o 
   1  10  21      566.95      558.09     95.44 o 
   2  10  21      193.42      295.55     69.74 o 
   3  10  21     1200.97     1122.89    119.56 o 
   4  10  21       88.19       -2.30     44.81 o 
   1  11  21     1033.58     1150.60    141.77 o 
   2  11  21      983.53      838.25    121.79 o 
   0   0  22     2844.22     3258.74    280.45 o 
   1   0  22      192.02      214.32     69.36 o 
   2   0  22      319.75      254.02     69.61 o 
   3   0  22      656.81      705.02     96.13 o 
   4   0  22        2.65        1.75     51.21 o 
   5   0  22     3378.29     3114.09    187.81 o 
   6   0  22      728.20      728.63    168.17 o 
   1   1  22      835.97      881.52     70.20 o 
   2   1  22      431.73      440.45     56.52 o 
   3   1  22      865.15      795.48     63.81 o 
   4   1  22     2092.81     2061.38     97.33 o 
   5   1  22       85.36      276.39     65.91 o 
   6   1  22      134.18      221.12     59.46 o 
   0   2  22        0.02       32.68     50.84 o 
   1   2  22        2.45       62.86     42.18 o 
   2   2  22      204.47      241.98     54.90 o 
   3   2  22      149.37      203.61     44.57 o 
   4   2  22       83.15       64.72     37.79 o 
   5   2  22      113.51      195.10     59.61 o 
   6   2  22        8.45      -27.48     53.80 o 
   1   3  22      255.75      346.12     56.44 o 
   2   3  22     1325.70     1333.92     85.73 o 
   3   3  22       28.55       65.41     50.55 o 
   4   3  22      266.80      321.79     50.99 o 
   5   3  22      278.20      296.92     57.10 o 
   6   3  22      411.34      249.75     69.79 o 
   0   4  22     2490.63     2424.85    162.73 o 
   1   4  22      230.61      365.87     54.88 o 
   2   4  22      218.81      392.59     64.05 o 
   3   4  22     1007.22      919.97     67.70 o 
   4   4  22       33.18      -33.42     44.00 o 
   5   4  22     1131.99     1065.97     91.25 o 
   6   4  22      739.63      751.12     87.27 o 
   1   5  22     1521.75     1448.55     90.53 o 
   2   5  22      386.10      531.99     62.87 o 
   3   5  22       67.38      157.74     48.15 o 
   4   5  22     1720.35     1600.02    117.28 o 
   5   5  22        5.77       21.26     46.18 o 
   6   5  22      438.83      374.25     75.19 o 
   0   6  22      977.18      942.86    105.08 o 
   1   6  22      130.98      159.11     62.98 o 
   2   6  22       97.75      155.81     46.97 o 
   3   6  22       66.47      -22.84     41.95 o 
   4   6  22       67.12      165.32     56.48 o 
   5   6  22      209.48      151.65     59.65 o 
   1   7  22       14.22       79.55     42.44 o 
   2   7  22       54.74       59.05     52.55 o 
   3   7  22        1.42       29.01     50.31 o 
   4   7  22      862.05      946.75     95.85 o 
   5   7  22      175.11      172.15     67.34 o 
   0   8  22      436.27      354.54    105.14 o 
   1   8  22      330.78      322.78     68.95 o 
   2   8  22      662.86      760.73     89.18 o 
   3   8  22      591.01      655.73     94.62 o 
   4   8  22      451.36      298.42     81.11 o 
   1   9  22      361.38      438.78     99.58 o 
   2   9  22      285.43      418.04     81.95 o 
   3   9  22       19.02        2.73     47.06 o 
   0  10  22       32.43      150.40    115.85 o 
   1  10  22       12.50       12.28     64.53 o 
   2  10  22       48.81       56.55     63.42 o 
   1   1  23      988.64     1027.01     76.08 o 
   2   1  23       10.50       43.81     40.38 o 
   3   1  23       59.79       61.03     41.43 o 
   4   1  23      251.01      143.10     51.74 o 
   5   1  23      198.74      124.28     56.71 o 
   6   1  23       75.87      110.21     94.62 o 
   0   2  23     4995.18     4616.73    254.97 o 
   1   2  23       53.33       76.65     40.17 o 
   2   2  23     1854.01     1899.94    107.78 o 
   3   2  23      112.40      124.64     46.44 o 
   4   2  23      167.77      190.64     53.10 o 
   5   2  23      123.56      314.73     80.44 o 
   6   2  23      383.25      352.84    123.80 o 
   1   3  23     1634.28     1701.89     97.06 o 
   2   3  23       22.91       -3.79     39.07 o 
   3   3  23     1396.80     1356.14     92.01 o 
   4   3  23       36.87       89.80     56.32 o 
   5   3  23      100.70       89.60     63.10 o 
   0   4  23      328.19      366.77     77.04 o 
   1   4  23        3.16       16.59     36.70 o 
   2   4  23      151.30      241.80     52.22 o 
   3   4  23       46.70       23.03     45.14 o 
   4   4  23       35.45      168.89     85.01 o 
   5   4  23       42.92      119.64     62.31 o 
   1   5  23      445.74      569.45     64.75 o 
   2   5  23      146.28      105.33     50.02 o 
   3   5  23       90.11       66.75     54.87 o 
   4   5  23      127.92      192.78     93.24 o 
   5   5  23      163.49      410.63    117.58 o 
   0   6  23     3660.06     3306.63    207.74 o 
   1   6  23       82.79       43.48     57.76 o 
   2   6  23      896.48      838.36     93.69 o 
   3   6  23      205.36      213.20     70.47 o 
   4   6  23        1.33      -18.82     52.89 o 
   1   7  23      596.41      733.55     81.70 o 
   2   7  23       90.89      101.12     59.02 o 
   3   7  23      803.35      766.54     92.61 o 
   4   7  23       25.10      -60.27     60.27 o 
   0   8  23      451.50      373.27    108.27 o 
   1   8  23       30.34      174.62     63.00 o 
   2   8  23       62.37       24.58     50.31 o 
   3   8  23      199.01      222.03     74.85 o 
   1   9  23      102.43      185.30    107.69 o 
   2   9  23      282.20      164.63     73.72 o 
   0   0  24       35.36       21.14     81.62 o 
   1   0  24      740.46      701.00     94.61 o 
   2   0  24        0.55       27.56     55.72 o 
   3   0  24     1424.13     1434.90    138.45 o 
   4   0  24      307.59      333.07     90.38 o 
   5   0  24     1035.18     1246.20    222.80 o 
   1   1  24       21.09       72.22     42.69 o 
   2   1  24      208.90      382.94     59.24 o 
   3   1  24      147.86       93.54     45.64 o 
   4   1  24     1649.16     1524.64    108.28 o 
   5   1  24        6.03      -44.27     54.61 o 
   0   2  24        0.84       33.84     60.89 o 
   1   2  24       48.52       96.35     45.90 o 
   2   2  24      288.82      349.34     61.64 o 
   3   2  24        1.53       44.07     43.90 o 
   4   2  24       75.39       61.01     54.81 o 
   5   2  24       11.72       85.16     60.76 o 
   1   3  24       43.12       74.94     46.08 o 
   2   3  24     1555.95     1464.90    102.61 o 
   3   3  24        2.17       38.28     43.74 o 
   4   3  24      427.30      389.86     80.56 o 
   0   4  24       12.14      101.70     67.52 o 
   1   4  24      329.87      423.44     64.02 o 
   2   4  24        3.21        8.14     40.48 o 
   3   4  24     1536.91     1621.88    185.78 o 
   4   4  24      406.20      517.97     87.80 o 
   1   5  24       44.92       43.64     47.80 o 
   2   5  24      823.62      824.46     89.76 o 
   3   5  24       16.45        7.95     49.90 o 
   4   5  24      619.13      848.15    103.76 o 
   0   6  24       26.21       75.39     63.20 o 
   1   6  24      101.66       48.00     50.43 o 
   2   6  24       12.03       50.47     53.33 o 
   3   6  24      241.45      492.83    130.49 o 
   1   7  24        2.00       52.52     56.13 o 
   2   7  24      271.92      204.98     76.39 o 
   3   7  24        1.67       57.19     72.15 o 
   0   8  24        6.37      -14.51    145.14 o 
   1   8  24      166.37      211.79     75.20 o 
   1   1  25     1375.23     1446.03    104.97 o 
   2   1  25       35.49      -13.88     41.58 o 
   3   1  25      361.66      282.71     65.23 o 
   4   1  25      240.13      169.64     68.88 o 
   0   2  25     2854.83     2664.67    202.45 o 
   1   2  25      980.34     1012.00     89.35 o 
   2   2  25      623.47      727.25     82.87 o 
   3   2  25       34.40       24.32     45.96 o 
   4   2  25       29.81       17.73     56.01 o 
   1   3  25     1152.76     1474.26    107.82 o 
   2   3  25       95.58      188.53     57.09 o 
   3   3  25       98.93      116.10     65.82 o 
   0   4  25       30.87      -20.14     55.86 o 
   1   4  25       34.48       30.40     43.45 o 
   2   4  25       49.94       -4.97     45.80 o 
   3   4  25        1.33       73.07     56.33 o 
   1   5  25      497.13      506.21     75.62 o 
   2   5  25        0.58      -15.41     56.28 o 
   0   6  25      711.00      593.83    168.20 o 
   1   6  25      344.32      411.75     81.22 o 
   2   6  25      922.06      957.41    106.31 o 
   0   0  26     1374.14     1148.88    179.04 o 
   1   0  26     1718.11     1829.44    159.82 o 
   2   0  26      137.55      126.78     75.40 o 
   1   1  26      506.33      520.09     74.08 o 
   2   1  26       32.78      113.60     60.38 o 
   0   2  26      311.33      471.62     99.35 o 
   1   2  26        0.28      102.74     55.41 o 
   2   2  26       14.39       61.65     48.72 o 
   1   3  26      286.19      335.08     65.22 o 
   2   3  26      545.96      563.97     95.14 o 
   0   4  26      508.89      385.27    106.01 o 
   1   4  26      467.42      598.19    110.55 o 
                                                 
